# Supplementary material for: Variations in Helicobacter pylori Cytotoxin-Associated Genes and Their Influence in Progression to Gastric Cancer: Implications for Prevention
Source: PLoS One. 2012 Jan 3;7(1):e29605. doi: 10.1371/journal.pone.0029605 (PMC3250449; doi:10.1371/journal.pone.0029605)
Supplement: File S1 — Complete catalog of single nucleotide polymorphisms in seven cagPai genes. Positions refer to 26695 HP strain. (XLS) [file pone.0029605.s002.xls]

## Sheet: CagAconcatenate
Reference Nucleotide(s)	Variant Nucleotide(s)	position in 26695	position in contig	Epiya/Cm_motif	Nucleotide Change	Codon Change	Amino Acid Change	Coverage	Polymorphism Type	Protein Effect	Reference Frequency	Variant Frequency
T	C	15	15		T -> C	ACT -> ACC		67	SNP (transition)	None	0.567	0.433
G	A	19	19		G -> A	GAT -> AAT	D -> N	67	SNP (transition)	Substitution	0.672	0.328
A	G	20	20		A -> G	GAT -> GGT	D -> G	68	SNP (transition)	Substitution	0.941	0.059
T	C	21	21		T -> C	GAT -> GAC		68	SNP (transition)	None	0.059	0.941
A	C	23	23		A -> C	CAA -> CCA	Q -> P	68	SNP (transversion)	Substitution	0.985	0.015
A	T	31	31		A -> T	ACA -> TCA	T -> S	69	SNP (transversion)	Substitution	0.043	0.014
C	T	32	32		C -> T	ACA -> ATA	T -> I	69	SNP (transition)	Substitution	0.043	0.014
A	T	33	33		A -> T	ACA -> ACT		69	SNP (transversion)	None	0.043	0.014
A	T	42	42		A -> T	CAA -> CAT	Q -> H	69	SNP (transversion)	Substitution	0.957	0.014
A	C	43	43		A -> C	ACA -> CCA	T -> P	69	SNP (transversion)	Substitution	0.029	0.913
A	T	43	43		A -> T	ACA -> TCA	T -> S	69	SNP (transversion)	Substitution	0.029	0.029
A	G	48	48		A -> G	CAA -> CAG		71	SNP (transition)	None	0.972	0.014
A	T	48	48		A -> T	CAA -> CAT	Q -> H	71	SNP (transversion)	Substitution	0.972	0.014
G	C	50	50		G -> C	AGC -> ACC	S -> T	72	SNP (transversion)	Substitution	0.056	0.944
C	G	52	52		C -> G	CAA -> GAA	Q -> E	74	SNP (transversion)	Substitution	0.054	0.946
A	G	55	55		A -> G	ACA -> GCA	T -> A	75	SNP (transition)	Substitution	0.053	0.947
C	T	56	56		C -> T	ACA -> ATA	T -> I	75	SNP (transition)	Substitution	0.88	0.12
A	G	57	57		A -> G	ACA -> ACG		75	SNP (transition)	None	0.027	0.973
C	T	59	59		C -> T	GCT -> GTT	A -> V	75	SNP (transition)	Substitution	0.987	0.013
G	A	64	64		G -> A	GAT -> AAT	D -> N	75	SNP (transition)	Substitution	0.013	0.973
G	W	64	64		G -> W	GAT -> WAT	D -> ?	75	SNP	Substitution	0.013	0.013
T	A	66	66		T -> A	GAT -> GAA	D -> E	76	SNP (transversion)	Substitution	0.026	0.013
T	C	66	66		T -> C	GAT -> GAC		76	SNP (transition)	None	0.026	0.961
C	T	67	67		C -> T	CCG -> TCG	P -> S	78	SNP (transition)	Substitution	0.987	0.013
A	G	72	72		A -> G	CAA -> CAG		78	SNP (transition)	None	0.013	0.987
A	G	74	74		A -> G	CAA -> CGA	Q -> R	78	SNP (transition)	Substitution	0.987	0.013
A	G	75	75		A -> G	CAA -> CAG		78	SNP (transition)	None	0.885	0.115
C	G	81	81		C -> G	ATC -> ATG	I -> M	79	SNP (transversion)	Substitution	0.722	0.013
C	T	81	81		C -> T	ATC -> ATT		79	SNP (transition)	None	0.722	0.266
T	C	87	87		T -> C	AAT -> AAC		79	SNP (transition)	None	0.987	0.013
C	A	88	88		C -> A	CTT -> ATT	L -> I	79	SNP (transversion)	Substitution	0.975	0.013
C	T	88	88		C -> T	CTT -> TTT	L -> F	79	SNP (transition)	Substitution	0.975	0.013
A	G	93	93		A -> G	CAA -> CAG		79	SNP (transition)	None	0.57	0.418
A	T	93	93		A -> T	CAA -> CAT	Q -> H	79	SNP (transversion)	Substitution	0.57	0.013
G	C	94	94		G -> C	GTG -> CTG	V -> L	79	SNP (transversion)	Substitution	0.987	0.013
G	A	96	96		G -> A	GTG -> GTA		80	SNP (transition)	None	0.088	0.9
G	C	96	96		G -> C	GTG -> GTC		80	SNP (transversion)	None	0.088	0.013
G	A	97	97		G -> A	GCT -> ACT	A -> T	80	SNP (transition)	Substitution	0.988	0.013
A	C	103	103		A -> C	ATT -> CTT	I -> L	82	SNP (transversion)	Substitution		1
T	C	105	105		T -> C	ATT -> ATC		82	SNP (transition)	None	0.988	0.012
T	A	110	110		T -> A	GTT -> GAT	V -> D	82	SNP (transversion)	Substitution	0.988	0.012
A	G	115	115		A -> G	AAT -> GAT	N -> D	82	SNP (transition)	Substitution	0.976	0.024
T	C	117	117		T -> C	AAT -> AAC		82	SNP (transition)	None	0.11	0.89
T	C	119	119		T -> C	GTT -> GCT	V -> A	82	SNP (transition)	Substitution		1
T	K	120	120		T -> K	GTT -> GTK		83	SNP	None	0.988	0.012
C	T	123	123		C -> T	GTC -> GTT		83	SNP (transition)	None	0.976	0.024
C	T	125	125		C -> T	GCT -> GTT	A -> V	83	SNP (transition)	Substitution	0.988	0.012
C	T	128	128		C -> T	TCA -> TTA	S -> L	83	SNP (transition)	Substitution	0.988	0.012
A	G	129	129		A -> G	TCA -> TCG		83	SNP (transition)	None	0.988	0.012
T	G	135	135		T -> G	GAT -> GAG	D -> E	83	SNP (transversion)	Substitution	0.988	0.012
T	C	138	138		T -> C	CCT -> CCC		83	SNP (transition)	None	0.964	0.036
A	G	147	147		A -> G	AAA -> AAG		83	SNP (transition)	None	0.988	0.012
C	T	153	153		C -> T	ATC -> ATT		83	SNP (transition)	None	0.988	0.012
G	A	154	154		G -> A	GTT -> ATT	V -> I	83	SNP (transition)	Substitution	0.928	0.072
C	T	165	165		C -> T	AAC -> AAT		83	SNP (transition)	None	0.723	0.253
C	Y	165	165		C -> Y	AAC -> AAY		83	SNP	None	0.723	0.024
T	C	168	168		T -> C	GAT -> GAC		83	SNP (transition)	None	0.964	0.036
G	A	170	170		G -> A	AGG -> AAG	R -> K	83	SNP (transition)	Substitution	0.952	0.048
G	A	171	171		G -> A	AGG -> AGA		83	SNP (transition)	None	0.988	0.012
C	T	177	177		C -> T	AAC -> AAT		83	SNP (transition)	None	0.88	0.096
C	Y	177	177		C -> Y	AAC -> AAY		83	SNP	None	0.88	0.024
C	A	181	181		C -> A	CAA -> AAA	Q -> K	84	SNP (transversion)	Substitution	0.976	0.024
A	G	182	182		A -> G	CAA -> CGA	Q -> R	84	SNP (transition)	Substitution	0.964	0.036
G	A	190	190		G -> A	GAT -> AAT	D -> N	84	SNP (transition)	Substitution	0.964	0.036
T	G	192	192		T -> G	GAT -> GAG	D -> E	84	SNP (transversion)	Substitution	0.893	0.107
G	A	194	194		G -> A	GGA -> GAA	G -> E	84	SNP (transition)	Substitution	0.905	0.095
A	G	213	213		A -> G	GAA -> GAG		84	SNP (transition)	None	0.964	0.036
A	T	218	218		A -> T	TAC -> TTC	Y -> F	84	SNP (transversion)	Substitution	0.964	0.036
T	G	220	220		T -> G	TCC -> GCC	S -> A	84	SNP (transversion)	Substitution	0.964	0.036
C	T	222	222		C -> T	TCC -> TCT		84	SNP (transition)	None	0.964	0.036
T	C	243	243		T -> C	CCT -> CCC		84	SNP (transition)	None	0.976	0.024
A	G	244	244		A -> G	ACC -> GCC	T -> A	84	SNP (transition)	Substitution	0.964	0.036
C	A	246	246		C -> A	ACC -> ACA		84	SNP (transversion)	None	0.905	0.083
C	M	246	246		C -> M	ACC -> ACM		84	SNP	None	0.905	0.012
G	A	268	268		G -> A	GAC -> AAC	D -> N	84	SNP (transition)	Substitution	0.964	0.036
A	G	269	269		A -> G	GAC -> GGC	D -> G	84	SNP (transition)	Substitution	0.988	0.012
T	K	273	273		T -> K	TTT -> TTK	F -> ?	84	SNP	Substitution	0.988	0.012
G	A	277	277		G -> A	GAT -> AAT	D -> N	84	SNP (transition)	Substitution		0.964
G	C	277	277		G -> C	GAT -> CAT	D -> H	84	SNP (transversion)	Substitution		0.036
A	G	278	278		A -> G	GAT -> GGT	D -> G	84	SNP (transition)	Substitution	0.964	0.036
A	R	280	280		A -> R	AAG -> RAG	K -> ?	84	SNP	Substitution	0.988	0.012
A	T	283	283		A -> T	AGC -> TGC	S -> C	85	SNP (transversion)	Substitution	0.988	0.012
G	A	284	284		G -> A	AGC -> AAC	S -> N	85	SNP (transition)	Substitution	0.941	0.024
G	C	284	284		G -> C	AGC -> ACC	S -> T	85	SNP (transversion)	Substitution	0.941	0.012
G	K	284	284		G -> K	AGC -> AKC	S -> ?	85	SNP	Substitution	0.941	0.012
G	T	284	284		G -> T	AGC -> ATC	S -> I	85	SNP (transversion)	Substitution	0.941	0.012
A	T	286	286		A -> T	AAT -> TAT	N -> Y	85	SNP (transversion)	Substitution	0.988	0.012
A	G	287	287		A -> G	AAT -> AGT	N -> S	85	SNP (transition)	Substitution	0.965	0.024
A	R	287	287		A -> R	AAT -> ART	N -> ?	85	SNP	Substitution	0.965	0.012
T	C	288	288		T -> C	AAT -> AAC		85	SNP (transition)	None	0.671	0.294
T	Y	288	288		T -> Y	AAT -> AAY		85	SNP	None	0.671	0.035
G	A	289	289		G -> A	GAT -> AAT	D -> N	85	SNP (transition)	Substitution	0.988	0.012
T	C	292	292		T -> C	TTA -> CTA		85	SNP (transition)	None	0.647	0.318
T	Y	292	292		T -> Y	TTA -> YTA		85	SNP	None	0.647	0.035
A	G	294	294		A -> G	TTA -> TTG		85	SNP (transition)	None	0.965	0.035
A	G	295	295		A -> G	ATC -> GTC	I -> V	85	SNP (transition)	Substitution	0.988	0.012
C	T	297	297		C -> T	ATC -> ATT		85	SNP (transition)	None	0.976	0.024
G	A	304	304		G -> A	GAC -> AAC	D -> N	85	SNP (transition)	Substitution	0.988	0.012
A	G	305	305		A -> G	GAC -> GGC	D -> G	85	SNP (transition)	Substitution	0.988	0.012
C	T	306	306		C -> T	GAC -> GAT		85	SNP (transition)	None	0.988	0.012
A	G	307	307		A -> G	AAT -> GAT	N -> D	85	SNP (transition)	Substitution	0.706	0.282
A	R	307	307		A -> R	AAT -> RAT	N -> ?	85	SNP	Substitution	0.706	0.012
A	C	308	308		A -> C	AAT -> ACT	N -> T	85	SNP (transversion)	Substitution	0.694	0.282
A	G	308	308		A -> G	AAT -> AGT	N -> S	85	SNP (transition)	Substitution	0.694	0.024
T	C	309	309		T -> C	AAT -> AAC		85	SNP (transition)	None	0.976	0.024
T	C	311	311		T -> C	CTC -> CCC	L -> P	85	SNP (transition)	Substitution	0.988	0.012
T	C	318	318		T -> C	GAT -> GAC		85	SNP (transition)	None	0.941	0.047
G	A	319	319		G -> A	GTA -> ATA	V -> I	85	SNP (transition)	Substitution	0.918	0.059
G	T	319	319		G -> T	GTA -> TTA	V -> L	85	SNP (transversion)	Substitution	0.918	0.012
T	C	320	320		T -> C	GTA -> GCA	V -> A	85	SNP (transition)	Substitution	0.929	0.059
A	G	321	321		A -> G	GTA -> GTG		85	SNP (transition)	None	0.8	0.188
A	G	323	323		A -> G	GAA -> GGA	E -> G	85	SNP (transition)	Substitution	0.965	0.024
A	T	324	324		A -> T	GAA -> GAT	E -> D	85	SNP (transversion)	Substitution	0.929	0.059
C	T	330	330		C -> T	TCC -> TCT		85	SNP (transition)	None	0.965	0.024
A	G	331	331		A -> G	ACA -> GCA	T -> A	85	SNP (transition)	Substitution	0.976	0.012
C	T	332	332		C -> T	ACA -> ATA	T -> I	85	SNP (transition)	Substitution	0.941	0.047
G	A	336	336		G -> A	AAG -> AAA		85	SNP (transition)	None	0.965	0.024
G	A	338	338		G -> A	AGC -> AAC	S -> N	85	SNP (transition)	Substitution	0.976	0.012
G	A	345	345		G -> A	CAG -> CAA		85	SNP (transition)	None	0.941	0.035
G	R	345	345		G -> R	CAG -> CAR		85	SNP	None	0.941	0.012
G	A	355	355		G -> A	GAT -> AAT	D -> N	85	SNP (transition)	Substitution	0.953	0.035
A	C	356	356		A -> C	GAT -> GCT	D -> A	85	SNP (transversion)	Substitution	0.953	0.035
C	G	367	367		C -> G	CAA -> GAA	Q -> E	85	SNP (transversion)	Substitution	0.976	0.012
A	G	368	368		A -> G	CAA -> CGA	Q -> R	85	SNP (transition)	Substitution	0.129	0.847
A	R	368	368		A -> R	CAA -> CRA	Q -> ?	85	SNP	Substitution	0.129	0.012
C	T	375	375		C -> T	TTC -> TTT		85	SNP (transition)	None	0.953	0.035
C	T	377	377		C -> T	ACA -> ATA	T -> I	85	SNP (transition)	Substitution	0.941	0.047
A	G	378	378		A -> G	ACA -> ACG		85	SNP (transition)	None	0.929	0.047
A	R	378	378		A -> R	ACA -> ACR		85	SNP	None	0.929	0.012
G	A	380	380		G -> A	AGT -> AAT	S -> N	85	SNP (transition)	Substitution	0.953	0.035
A	R	396	396		A -> R	CAA -> CAR		85	SNP	None	0.976	0.012
A	G	397	397		A -> G	AAA -> GAA	K -> E	85	SNP (transition)	Substitution	0.918	0.059
A	T	397	397		A -> T			85	SNP (transversion)	Truncation	0.918	0.012
A	G	398	398		A -> G	AAA -> AGA	K -> R	85	SNP (transition)	Substitution	0.965	0.024
A	C	399	399		A -> C	AAA -> AAC	K -> N	85	SNP (transversion)	Substitution	0.071	0.918
C	T	403	403		C -> T	CCG -> TCG	P -> S	85	SNP (transition)	Substitution	0.976	0.012
C	T	404	404		C -> T	CCG -> CTG	P -> L	85	SNP (transition)	Substitution	0.976	0.012
G	A	405	405		G -> A	CCG -> CCA		85	SNP (transition)	None	0.871	0.094
G	C	405	405		G -> C	CCG -> CCC		85	SNP (transversion)	None	0.871	0.012
G	R	405	405		G -> R	CCG -> CCR		85	SNP	None	0.871	0.012
C	T	407	407		C -> T	TCT -> TTT	S -> F	85	SNP (transition)	Substitution	0.976	0.012
A	C	409	409		A -> C	AAA -> CAA	K -> Q	85	SNP (transversion)	Substitution	0.976	0.012
C	T	414	414		C -> T	ATC -> ATT		85	SNP (transition)	None	0.976	0.012
C	T	417	417		C -> T	AAC -> AAT		85	SNP (transition)	None	0.976	0.012
C	T	419	419		C -> T	ACC -> ATC	T -> I	85	SNP (transition)	Substitution	0.976	0.012
G	A	422	422		G -> A	CGA -> CAA	R -> Q	85	SNP (transition)	Substitution	0.941	0.047
A	C	423	423		A -> C	CGA -> CGC		85	SNP (transversion)	None	0.953	0.035
T	A	424	424		T -> A	TCG -> ACG	S -> T	85	SNP (transversion)	Substitution	0.953	0.035
C	A	425	425		C -> A			85	SNP (transversion)	Truncation	0.941	0.035
G	A	426	426		G -> A	TCG -> TCA		85	SNP (transition)	None	0.941	0.047
C	A	430	430		C -> A	CGA -> AGA		85	SNP (transversion)	None	0.976	0.012
G	A	431	431		G -> A	CGA -> CAA	R -> Q	85	SNP (transition)	Substitution	0.953	0.024
G	C	431	431		G -> C	CGA -> CCA	R -> P	85	SNP (transversion)	Substitution	0.953	0.012
A	G	433	433		A -> G	AAT -> GAT	N -> D	85	SNP (transition)	Substitution	0.976	0.012
A	G	434	434		A -> G	AAT -> AGT	N -> S	85	SNP (transition)	Substitution	0.976	0.012
A	C	445	445		A -> C	AAT -> CAT	N -> H	85	SNP (transversion)	Substitution	0.694	0.271
A	M	445	445		A -> M	AAT -> MAT	N -> ?	85	SNP	Substitution	0.694	0.012
A	T	445	445		A -> T	AAT -> TAT	N -> Y	85	SNP (transversion)	Substitution	0.694	0.012
A	C	446	446		A -> C	AAT -> ACT	N -> T	85	SNP (transversion)	Substitution	0.965	0.012
A	T	446	446		A -> T	AAT -> ATT	N -> I	85	SNP (transversion)	Substitution	0.965	0.012
T	C	447	447		T -> C	AAT -> AAC		85	SNP (transition)	None	0.953	0.035
T	C	449	449		T -> C	ATC -> ACC	I -> T	85	SNP (transition)	Substitution	0.718	0.224
T	Y	449	449		T -> Y	ATC -> AYC	I -> ?	85	SNP	Substitution	0.718	0.035
T	C	452	452		T -> C	ATA -> ACA	I -> T	85	SNP (transition)	Substitution	0.965	0.012
T	Y	452	452		T -> Y	ATA -> AYA	I -> ?	85	SNP	Substitution	0.965	0.012
A	C	455	455		A -> C	CAA -> CCA	Q -> P	85	SNP (transversion)	Substitution	0.953	0.012
A	M	455	455		A -> M	CAA -> CMA	Q -> ?	85	SNP	Substitution	0.953	0.012
A	G	456	456		A -> G	CAA -> CAG		85	SNP (transition)	None	0.953	0.012
A	M	456	456		A -> M	CAA -> CAM	Q -> ?	85	SNP	Substitution	0.953	0.012
C	T	459	459		C -> T	CCC -> CCT		85	SNP (transition)	None	0.965	0.012
A	G	463	463		A -> G	ATC -> GTC	I -> V	85	SNP (transition)	Substitution	0.941	0.012
A	T	463	463		A -> T	ATC -> TTC	I -> F	85	SNP (transversion)	Substitution	0.941	0.024
C	T	466	466		C -> T	CCT -> TCT	P -> S	85	SNP (transition)	Substitution	0.447	0.494
C	Y	466	466		C -> Y	CCT -> YCT	P -> ?	85	SNP	Substitution	0.447	0.024
C	A	467	467		C -> A	CCT -> CAT	P -> H	85	SNP (transversion)	Substitution	0.941	0.012
C	T	467	467		C -> T	CCT -> CTT	P -> L	85	SNP (transition)	Substitution	0.941	0.012
T	A	474	474		T -> A	GAT -> GAA	D -> E	85	SNP (transversion)	Substitution	0.435	0.012
T	C	474	474		T -> C	GAT -> GAC		85	SNP (transition)	None	0.435	0.494
T	Y	474	474		T -> Y	GAT -> GAY		85	SNP	None	0.435	0.024
G	A	478	478		G -> A	GAA -> AAA	E -> K	85	SNP (transition)	Substitution	0.953	0.012
A	G	480	480		A -> G	GAA -> GAG		85	SNP (transition)	None	0.929	0.024
A	R	480	480		A -> R	GAA -> GAR		85	SNP	None	0.929	0.012
A	G	486	486		A -> G	GCA -> GCG		85	SNP (transition)	None	0.906	0.059
G	A	495	495		G -> A	TTG -> TTA		85	SNP (transition)	None	0.859	0.106
A	G	497	497		A -> G	AAA -> AGA	K -> R	85	SNP (transition)	Substitution	0.894	0.071
A	G	498	498		A -> G	AAA -> AAG		85	SNP (transition)	None	0.894	0.071
C	T	503	503		C -> T	GCC -> GTC	A -> V	85	SNP (transition)	Substitution	0.953	0.012
A	G	510	510		A -> G	CAA -> CAG		85	SNP (transition)	None	0.941	0.012
T	G	511	511		T -> G	TCT -> GCT	S -> A	85	SNP (transversion)	Substitution	0.918	0.035
C	T	525	525		C -> T	ATC -> ATT		85	SNP (transition)	None	0.776	0.176
T	A	528	528		T -> A	ATT -> ATA		85	SNP (transversion)	None	0.376	0.059
T	C	528	528		T -> C	ATT -> ATC		85	SNP (transition)	None	0.376	0.494
T	Y	528	528		T -> Y	ATT -> ATY		85	SNP	None	0.376	0.024
G	A	534	534		G -> A	GGG -> GGA		85	SNP (transition)	None	0.894	0.059
A	C	535	535		A -> C	AAT -> CAT	N -> H	85	SNP (transversion)	Substitution	0.941	0.012
T	C	537	537		T -> C	AAT -> AAC		85	SNP (transition)	None	0.894	0.059
A	G	540	540		A -> G	CAA -> CAG		85	SNP (transition)	None	0.941	0.012
T	C	542	542		T -> C	ATC -> ACC	I -> T	85	SNP (transition)	Substitution	0.941	0.012
G	A	545	545		G -> A	CGA -> CAA	R -> Q	85	SNP (transition)	Substitution	0.859	0.094
A	G	547	547		A -> G	ACG -> GCG	T -> A	85	SNP (transition)	Substitution	0.859	0.035
A	T	547	547		A -> T	ACG -> TCG	T -> S	85	SNP (transversion)	Substitution	0.859	0.059
C	G	548	548		C -> G	ACG -> AGG	T -> R	85	SNP (transversion)	Substitution	0.918	0.035
G	A	549	549		G -> A	ACG -> ACA		85	SNP (transition)	None	0.929	0.024
C	G	553	553		C -> G	CAA -> GAA	Q -> E	85	SNP (transversion)	Substitution	0.941	0.012
A	G	554	554		A -> G	CAA -> CGA	Q -> R	85	SNP (transition)	Substitution	0.941	0.012
A	R	555	555		A -> R	CAA -> CAR		85	SNP	None	0.941	0.012
G	A	558	558		G -> A	AAG -> AAA		85	SNP (transition)	None	0.871	0.082
G	A	565	565		G -> A	GGC -> AGC	G -> S	85	SNP (transition)	Substitution	0.929	0.024
G	A	566	566		G -> A	GGC -> GAC	G -> D	85	SNP (transition)	Substitution	0.894	0.012
G	T	566	566		G -> T	GGC -> GTC	G -> V	85	SNP (transversion)	Substitution	0.894	0.047
C	T	567	567		C -> T	GGC -> GGT		85	SNP (transition)	None	0.929	0.024
G	A	568	568		G -> A	GTG -> ATG	V -> M	85	SNP (transition)	Substitution	0.882	0.047
G	R	568	568		G -> R	GTG -> RTG	V -> ?	85	SNP	Substitution	0.882	0.012
G	T	568	568		G -> T	GTG -> TTG	V -> L	85	SNP (transversion)	Substitution	0.882	0.012
T	C	569	569		T -> C	GTG -> GCG	V -> A	85	SNP (transition)	Substitution	0.929	0.024
G	A	570	570		G -> A	GTG -> GTA		85	SNP (transition)	None	0.941	0.012
G	A	574	574		G -> A	GAT -> AAT	D -> N	85	SNP (transition)	Substitution	0.929	0.024
A	G	575	575		A -> G	GAT -> GGT	D -> G	85	SNP (transition)	Substitution	0.929	0.024
G	A	577	577		G -> A	GAA -> AAA	E -> K	85	SNP (transition)	Substitution	0.918	0.035
A	G	579	579		A -> G	GAA -> GAG		85	SNP (transition)	None	0.929	0.024
C	G	581	581		C -> G	TCC -> TGC	S -> C	85	SNP (transversion)	Substitution	0.894	0.012
C	T	581	581		C -> T	TCC -> TTC	S -> F	85	SNP (transition)	Substitution	0.894	0.047
C	T	582	582		C -> T	TCC -> TCT		85	SNP (transition)	None	0.694	0.259
A	C	590	590		A -> C	GAA -> GCA	E -> A	85	SNP (transversion)	Substitution	0.882	0.071
A	G	591	591		A -> G	GAA -> GAG		85	SNP (transition)	None	0.941	0.012
A	G	592	592		A -> G	AGG -> GGG	R -> G	85	SNP (transition)	Substitution	0.941	0.012
C	T	602	602		C -> T	GCA -> GTA	A -> V	85	SNP (transition)	Substitution	0.929	0.024
G	A	604	604		G -> A	GAA -> AAA	E -> K	85	SNP (transition)	Substitution	0.941	0.012
A	G	607	607		A -> G	AAA -> GAA	K -> E	85	SNP (transition)	Substitution	0.941	0.012
G	T	616	616		G -> T	GGG -> TGG	G -> W	85	SNP (transversion)	Substitution	0.906	0.012
G	A	617	617		G -> A	GGG -> GAG	G -> E	85	SNP (transition)	Substitution	0.518	0.4
G	A	618	618		G -> A	GGG -> GGA		85	SNP (transition)	None	0.894	0.012
C	A	619	619		C -> A	CCT -> ACT	P -> T	85	SNP (transversion)	Substitution	0.882	0.012
C	T	619	619		C -> T	CCT -> TCT	P -> S	85	SNP (transition)	Substitution	0.882	0.012
T	C	621	621		T -> C	CCT -> CCC		85	SNP (transition)	None	0.894	0.012
C	A	623	623		C -> A	ACT -> AAT	T -> N	85	SNP (transversion)	Substitution	0.776	0.012
C	T	623	623		C -> T	ACT -> ATT	T -> I	85	SNP (transition)	Substitution	0.776	0.012
T	G	624	624		T -> G	ACT -> ACG		85	SNP (transversion)	None	0.871	0.024
T	C	627	627		T -> C	GGT -> GGC		85	SNP (transition)	None	0.812	0.047
T	G	627	627		T -> G	GGT -> GGG		85	SNP (transversion)	None	0.812	0.024
T	W	646	646		T -> W	TTT -> WTT	F -> ?	101	SNP	Substitution	0.416	0.01
C	A	651	651		C -> A	CTC -> CTA		101	SNP (transversion)	None	0.396	0.01
C	M	651	651		C -> M	CTC -> CTM		101	SNP	None	0.396	0.02
A	G	654	654		A -> G	TCA -> TCG		101	SNP (transition)	None	0.396	0.03
A	G	664	664		A -> G	AAC -> GAC	N -> D	101	SNP (transition)	Substitution	0.149	0.267
A	R	664	664		A -> R	AAC -> RAC	N -> ?	101	SNP	Substitution	0.149	0.01
A	G	665	665		A -> G	AAC -> AGC	N -> S	101	SNP (transition)	Substitution	0.416	0.01
A	R	670	670		A -> R	AAA -> RAA	K -> ?	101	SNP	Substitution	0.416	0.01
A	G	674	674		A -> G	CAA -> CGA	Q -> R	101	SNP (transition)	Substitution	0.396	0.03
C	T	681	681		C -> T	TCC -> TCT		101	SNP (transition)	None	0.079	0.337
C	Y	681	681		C -> Y	TCC -> TCY		101	SNP	None	0.079	0.01
A	G	696	696		A -> G	GCA -> GCG		101	SNP (transition)	None	0.416	0.01
C	G	699	699		C -> G	ATC -> ATG	I -> M	101	SNP (transversion)	Substitution	0.406	0.02
A	G	708	708		A -> G	GAA -> GAG		101	SNP (transition)	None	0.406	0.02
C	T	717	717		C -> T	CCC -> CCT		101	SNP (transition)	None	0.356	0.069
A	G	726	726		A -> G	CAA -> CAG		101	SNP (transition)	None	0.406	0.01
A	R	726	726		A -> R	CAA -> CAR		101	SNP	None	0.406	0.01
A	C	729	729		A -> C	CCA -> CCC		101	SNP (transversion)	None	0.416	0.01
A	G	735	735		A -> G	ATA -> ATG	I -> M	101	SNP (transition)	Substitution	0.416	0.01
A	G	739	739		A -> G	ACT -> GCT	T -> A	101	SNP (transition)	Substitution	0.416	0.01
C	G	743	743		C -> G	ACT -> AGT	T -> S	101	SNP (transversion)	Substitution	0.406	0.02
T	C	744	744		T -> C	ACT -> ACC		101	SNP (transition)	None	0.109	0.307
T	Y	744	744		T -> Y	ACT -> ACY		101	SNP	None	0.109	0.01
C	T	750	750		C -> T	ACC -> ACT		101	SNP (transition)	None	0.396	0.03
G	S	751	751		G -> S	GAC -> SAC	D -> ?	101	SNP	Substitution	0.347	0.01
A	C	752	752		A -> C	GAC -> GCC	D -> A	101	SNP (transversion)	Substitution	0.416	0.01
A	G	759	759		A -> G	CAA -> CAG		101	SNP (transition)	None	0.416	0.01
C	T	762	762		C -> T	GGC -> GGT		101	SNP (transition)	None	0.406	0.01
C	Y	762	762		C -> Y	GGC -> GGY		101	SNP	None	0.406	0.01
G	K	775	775		G -> K	GCT -> KCT	A -> ?	101	SNP	Substitution	0.139	0.02
G	T	775	775		G -> T	GCT -> TCT	A -> S	101	SNP (transversion)	Substitution	0.139	0.267
G	A	780	780		G -> A	AGG -> AGA		101	SNP (transition)	None	0.347	0.079
A	G	786	786		A -> G	TTA -> TTG		101	SNP (transition)	None	0.089	0.317
A	R	786	786		A -> R	TTA -> TTR		101	SNP	None	0.089	0.02
T	G	801	801		T -> G	GGT -> GGG		101	SNP (transversion)	None	0.416	0.01
A	T	802	802		A -> T	AAT -> TAT	N -> Y	101	SNP (transversion)	Substitution	0.416	0.01
C	T	816	816		C -> T	TTC -> TTT		101	SNP (transition)	None	0.416	0.01
C	T	825	825		C -> T	GGC -> GGT		101	SNP (transition)	None	0.396	0.03
A	G	840	840		A -> G	TTA -> TTG		101	SNP (transition)	None	0.416	0.01
T	C	843	843		T -> C	GAT -> GAC		101	SNP (transition)	None	0.396	0.03
A	C	852	852		A -> C	GGA -> GGC		101	SNP (transversion)	None	0.208	0.069
A	H	852	852		A -> H	GGA -> GGH		101	SNP	None	0.208	0.01
A	T	852	852		A -> T	GGA -> GGT		101	SNP (transversion)	None	0.208	0.119
A	W	852	852		A -> W	GGA -> GGW		101	SNP	None	0.208	0.02
C	T	855	855		C -> T	GTC -> GTT		101	SNP (transition)	None	0.396	0.03
T	C	858	858		T -> C	GCT -> GCC		101	SNP (transition)	None	0.307	0.109
T	Y	858	858		T -> Y	GCT -> GCY		101	SNP	None	0.307	0.01
A	C	862	862		A -> C	ATT -> CTT	I -> L	101	SNP (transversion)	Substitution	0.406	0.02
T	G	864	864		T -> G	ATT -> ATG	I -> M	101	SNP (transversion)	Substitution	0.386	0.03
T	K	864	864		T -> K	ATT -> ATK	I -> ?	101	SNP	Substitution	0.386	0.01
T	C	870	870		T -> C	CCT -> CCC		101	SNP (transition)	None	0.228	0.198
T	C	885	885		T -> C	AAT -> AAC		101	SNP (transition)	None	0.406	0.01
T	Y	885	885		T -> Y	AAT -> AAY		101	SNP	None	0.406	0.01
G	R	907	907		G -> R	GCT -> RCT	A -> ?	101	SNP	Substitution	0.327	0.01
C	T	908	908		C -> T	GCT -> GTT	A -> V	101	SNP (transition)	Substitution	0.416	0.01
A	R	924	924		A -> R	TTA -> TTR		101	SNP	None	0.416	0.01
C	T	934	934		C -> T	CAT -> TAT	H -> Y	101	SNP (transition)	Substitution	0.416	0.01
A	G	937	937		A -> G	AAT -> GAT	N -> D	101	SNP (transition)	Substitution	0.327	0.099
T	C	939	939		T -> C	AAT -> AAC		101	SNP (transition)	None	0.416	0.01
C	T	942	942		C -> T	GGC -> GGT		101	SNP (transition)	None	0.347	0.079
A	G	966	966		A -> G	TTA -> TTG		101	SNP (transition)	None	0.416	0.01
A	C	995	995		A -> C	GAC -> GCC	D -> A	101	SNP (transversion)	Substitution	0.198	0.218
A	M	995	995		A -> M	GAC -> GMC	D -> ?	101	SNP	Substitution	0.198	0.01
C	T	996	996		C -> T	GAC -> GAT		101	SNP (transition)	None	0.327	0.099
A	G	998	998		A -> G	AAA -> AGA	K -> R	101	SNP (transition)	Substitution	0.416	0.01
A	G	999	999		A -> G	AAA -> AAG		101	SNP (transition)	None	0.317	0.059
A	R	999	999		A -> R	AAA -> AAR		101	SNP	None	0.317	0.05
G	R	1048	1048		G -> R	GTG -> RTG	V -> ?	101	SNP	Substitution	0.416	0.01
C	A	1057	1057		C -> A	CTC -> ATC	L -> I	101	SNP (transversion)	Substitution	0.109	0.287
C	M	1057	1057		C -> M	CTC -> MTC	L -> ?	101	SNP	Substitution	0.109	0.03
C	A	1059	1059		C -> A	CTC -> CTA		101	SNP (transversion)	None	0.109	0.287
C	M	1059	1059		C -> M	CTC -> CTM		101	SNP	None	0.109	0.03
C	S	1089	1089		C -> S	GGC -> GGS		101	SNP	None	0.416	0.01
A	R	1092	1092		A -> R	TTA -> TTR		101	SNP	None	0.416	0.01
C	T	1100	1100		C -> T	GCA -> GTA	A -> V	101	SNP (transition)	Substitution	0.416	0.01
A	R	1117	1117		A -> R	ATT -> RTT	I -> ?	101	SNP	Substitution	0.416	0.01
T	C	1122	1122		T -> C	AAT -> AAC		101	SNP (transition)	None	0.158	0.218
T	Y	1122	1122		T -> Y	AAT -> AAY		101	SNP	None	0.158	0.05
C	T	1125	1125		C -> T	AAC -> AAT		101	SNP (transition)	None	0.376	0.04
C	Y	1125	1125		C -> Y	AAC -> AAY		101	SNP	None	0.376	0.01
A	R	1155	1155		A -> R	CAA -> CAR		101	SNP	None	0.416	0.01
T	G	1157	1157		T -> G	CTC -> CGC	L -> R	101	SNP (transversion)	Substitution	0.416	0.01
C	T	1166	1166		C -> T	TCA -> TTA	S -> L	101	SNP (transition)	Substitution	0.416	0.01
A	G	1167	1167		A -> G	TCA -> TCG		101	SNP (transition)	None	0.416	0.01
C	A	1168	1168		C -> A	CAA -> AAA	Q -> K	101	SNP (transversion)	Substitution	0.416	0.01
G	A	1172	1172		G -> A	CGA -> CAA	R -> Q	101	SNP (transition)	Substitution	0.416	0.01
G	A	1179	1179		G -> A	TTG -> TTA		101	SNP (transition)	None	0.406	0.01
G	R	1179	1179		G -> R	TTG -> TTR		101	SNP	None	0.406	0.01
G	R	1186	1186		G -> R	GAA -> RAA	E -> ?	101	SNP	Substitution	0.416	0.01
G	A	1196	1196		G -> A	CGA -> CAA	R -> Q	101	SNP (transition)	Substitution	0.307	0.02
G	K	1196	1196		G -> K	CGA -> CKA	R -> ?	101	SNP	Substitution	0.307	0.01
G	R	1196	1196		G -> R	CGA -> CRA	R -> ?	101	SNP	Substitution	0.307	0.03
G	A	1204	1204		G -> A	GTA -> ATA	V -> I	101	SNP (transition)	Substitution	0.218	0.158
G	R	1204	1204		G -> R	GTA -> RTA	V -> ?	101	SNP	Substitution	0.218	0.05
G	R	1207	1207		G -> R	GAT -> RAT	D -> ?	101	SNP	Substitution	0.416	0.01
T	C	1209	1209		T -> C	GAT -> GAC		101	SNP (transition)	None	0.416	0.01
T	C	1233	1233		T -> C	AAT -> AAC		101	SNP (transition)	None	0.139	0.287
T	C	1236	1236		T -> C	AAT -> AAC		101	SNP (transition)	None	0.416	0.01
A	G	1237	1237		A -> G	ACT -> GCT	T -> A	101	SNP (transition)	Substitution	0.089	0.327
A	R	1237	1237		A -> R	ACT -> RCT	T -> ?	101	SNP	Substitution	0.089	0.01
C	Y	1248	1248		C -> Y	GAC -> GAY		101	SNP	None	0.416	0.01
G	R	1258	1258		G -> R	GAG -> RAG	E -> ?	101	SNP	Substitution	0.416	0.01
A	T	1259	1259		A -> T	GAG -> GTG	E -> V	101	SNP (transversion)	Substitution	0.386	0.03
A	W	1259	1259		A -> W	GAG -> GWG	E -> ?	101	SNP	Substitution	0.386	0.01
A	G	1263	1263		A -> G	AAA -> AAG		101	SNP (transition)	None	0.406	0.01
A	R	1263	1263		A -> R	AAA -> AAR		101	SNP	None	0.406	0.01
C	A	1279	1279		C -> A	CAA -> AAA	Q -> K	101	SNP (transversion)	Substitution	0.386	0.03
C	M	1279	1279		C -> M	CAA -> MAA	Q -> ?	101	SNP	Substitution	0.386	0.01
A	G	1280	1280		A -> G	CAA -> CGA	Q -> R	101	SNP (transition)	Substitution	0.139	0.287
A	C	1283	1283		A -> C	AAT -> ACT	N -> T	101	SNP (transversion)	Substitution	0.228	0.168
A	M	1283	1283		A -> M	AAT -> AMT	N -> ?	101	SNP	Substitution	0.228	0.03
G	A	1291	1291		G -> A	GAA -> AAA	E -> K	101	SNP (transition)	Substitution	0.119	0.307
A	G	1293	1293		A -> G	GAA -> GAG		101	SNP (transition)	None	0.129	0.297
T	C	1299	1299		T -> C	TTT -> TTC		101	SNP (transition)	None	0.168	0.238
T	Y	1299	1299		T -> Y	TTT -> TTY		101	SNP	None	0.168	0.02
A	T	1301	1301		A -> T	CAA -> CTA	Q -> L	101	SNP (transversion)	Substitution	0.406	0.01
A	W	1301	1301		A -> W	CAA -> CWA	Q -> ?	101	SNP	Substitution	0.406	0.01
A	W	1313	1313		A -> W	AAG -> AWG	K -> ?	101	SNP	Substitution	0.416	0.01
G	S	1315	1315		G -> S	GCT -> SCT	A -> ?	101	SNP	Substitution	0.416	0.01
G	A	1343	1343		G -> A	CGT -> CAT	R -> H	101	SNP (transition)	Substitution	0.406	0.01
G	R	1343	1343		G -> R	CGT -> CRT	R -> ?	101	SNP	Substitution	0.406	0.01
T	Y	1344	1344		T -> Y	CGT -> CGY		101	SNP	None	0.416	0.01
T	C	1350	1350		T -> C	GCT -> GCC		101	SNP (transition)	None	0.406	0.02
A	C	1369	1369		A -> C	ACA -> CCA	T -> P	101	SNP (transversion)	Substitution	0.228	0.158
A	M	1369	1369		A -> M	ACA -> MCA	T -> ?	101	SNP	Substitution	0.228	0.04
A	R	1394	1394		A -> R	GAG -> GRG	E -> ?	101	SNP	Substitution	0.416	0.01
A	G	1399	1399		A -> G	AAT -> GAT	N -> D	101	SNP (transition)	Substitution	0.129	0.238
A	R	1399	1399		A -> R	AAT -> RAT	N -> ?	101	SNP	Substitution	0.129	0.059
A	G	1400	1400		A -> G	AAT -> AGT	N -> S	101	SNP (transition)	Substitution	0.129	0.238
A	R	1400	1400		A -> R	AAT -> ART	N -> ?	101	SNP	Substitution	0.129	0.059
T	G	1404	1404		T -> G	AAT -> AAG	N -> K	101	SNP (transversion)	Substitution	0.05	0.366
T	K	1404	1404		T -> K	AAT -> AAK	N -> ?	101	SNP	Substitution	0.05	0.01
C	T	1419	1419		C -> T	TAC -> TAT		101	SNP (transition)	None	0.416	0.01
C	Y	1423	1423		C -> Y	CTC -> YTC	L -> ?	101	SNP	Substitution	0.416	0.01
C	Y	1425	1425		C -> Y	CTC -> CTY		101	SNP	None	0.416	0.01
A	R	1443	1443		A -> R	AAA -> AAR		101	SNP	None	0.416	0.01
A	G	1451	1451		A -> G	AAA -> AGA	K -> R	101	SNP (transition)	Substitution	0.386	0.01
A	R	1451	1451		A -> R	AAA -> ARA	K -> ?	101	SNP	Substitution	0.386	0.03
A	R	1470	1470		A -> R	AAA -> AAR		101	SNP	None	0.416	0.01
G	C	1474	1474		G -> C	GTT -> CTT	V -> L	101	SNP (transversion)	Substitution	0.297	0.129
T	C	1476	1476		T -> C	GTT -> GTC		101	SNP (transition)	None	0.109	0.297
T	Y	1476	1476		T -> Y	GTT -> GTY		101	SNP	None	0.109	0.02
T	C	1482	1482		T -> C	CTT -> CTC		101	SNP (transition)	None	0.168	0.208
T	Y	1482	1482		T -> Y	CTT -> CTY		101	SNP	None	0.168	0.05
G	A	1490	1490		G -> A	AGC -> AAC	S -> N	101	SNP (transition)	Substitution	0.099	0.287
G	R	1490	1490		G -> R	AGC -> ARC	S -> ?	101	SNP	Substitution	0.099	0.04
A	R	1528	1528		A -> R	AAT -> RAT	N -> ?	101	SNP	Substitution	0.416	0.01
A	G	1529	1529		A -> G	AAT -> AGT	N -> S	101	SNP (transition)	Substitution	0.416	0.01
T	C	1530	1530		T -> C	AAT -> AAC		101	SNP (transition)	None	0.406	0.02
G	T	1546	1546		G -> T	GCC -> TCC	A -> S	101	SNP (transversion)	Substitution	0.416	0.01
C	T	1547	1547		C -> T	GCC -> GTC	A -> V	101	SNP (transition)	Substitution	0.416	0.01
A	G	1556	1556		A -> G	AAT -> AGT	N -> S	101	SNP (transition)	Substitution	0.416	0.01
A	G	1572	1572		A -> G	GTA -> GTG		101	SNP (transition)	None	0.238	0.149
A	R	1572	1572		A -> R	GTA -> GTR		101	SNP	None	0.238	0.04
C	T	1575	1575		C -> T	GGC -> GGT		101	SNP (transition)	None	0.168	0.129
C	Y	1575	1575		C -> Y	GGC -> GGY		101	SNP	None	0.168	0.129
G	R	1576	1576		G -> R	GCT -> RCT	A -> ?	101	SNP	Substitution	0.416	0.01
C	T	1577	1577		C -> T	GCT -> GTT	A -> V	101	SNP (transition)	Substitution	0.257	0.109
C	Y	1577	1577		C -> Y	GCT -> GYT	A -> ?	101	SNP	Substitution	0.257	0.059
A	C	1602	1602		A -> C	GAA -> GAC	E -> D	101	SNP (transversion)	Substitution	0.059	0.297
A	M	1602	1602		A -> M	GAA -> GAM	E -> ?	101	SNP	Substitution	0.059	0.069
A	G	1613	1613		A -> G	AAC -> AGC	N -> S	101	SNP (transition)	Substitution	0.059	0.327
A	R	1613	1613		A -> R	AAC -> ARC	N -> ?	101	SNP	Substitution	0.059	0.04
G	C	1635	1635		G -> C	TTG -> TTC	L -> F	101	SNP (transversion)	Substitution	0.416	0.01
T	C	1643	1643		T -> C	TTA -> TCA	L -> S	101	SNP (transition)	Substitution	0.416	0.01
T	C	1658	1658		T -> C	ATC -> ACC	I -> T	101	SNP (transition)	Substitution	0.416	0.01
C	T	1661	1661		C -> T	ACT -> ATT	T -> I	101	SNP (transition)	Substitution	0.416	0.01
T	C	1666	1666		T -> C	TTC -> CTC	F -> L	101	SNP (transition)	Substitution	0.406	0.02
T	Y	1667	1667		T -> Y	TTC -> TYC	F -> ?	101	SNP	Substitution	0.406	0.02
C	A	1668	1668		C -> A	TTC -> TTA	F -> L	101	SNP (transversion)	Substitution	0.406	0.02
G	A	1669	1669		G -> A	GTA -> ATA	V -> I	101	SNP (transition)	Substitution	0.416	0.01
C	A	1675	1675		C -> A	CGG -> AGG		101	SNP (transversion)	None	0.416	0.01
G	A	1676	1676		G -> A	CGG -> CAG	R -> Q	101	SNP (transition)	Substitution	0.386	0.02
G	R	1676	1676		G -> R	CGG -> CRG	R -> ?	101	SNP	Substitution	0.386	0.02
T	Y	1680	1680		T -> Y	AAT -> AAY		101	SNP	None	0.406	0.02
A	G	1687	1687		A -> G	AAT -> GAT	N -> D	101	SNP (transition)	Substitution	0.01	0.386
A	R	1687	1687		A -> R	AAT -> RAT	N -> ?	101	SNP	Substitution	0.01	0.03
A	G	1688	1688		A -> G	AAT -> AGT	N -> S	101	SNP (transition)	Substitution	0.406	0.02
T	C	1689	1689		T -> C	AAT -> AAC		101	SNP (transition)	None	0.396	0.03
C	Y	1693	1693		C -> Y	CTA -> YTA		101	SNP	None	0.406	0.02
A	R	1696	1696		A -> R	ACC -> RCC	T -> ?	101	SNP	Substitution	0.129	0.099
C	Y	1697	1697		C -> Y	ACC -> AYC	T -> ?	101	SNP	Substitution	0.267	0.109
G	A	1699	1699		G -> A	GCT -> ACT	A -> T	101	SNP (transition)	Substitution	0.089	0.238
G	R	1699	1699		G -> R	GCT -> RCT	A -> ?	101	SNP	Substitution	0.089	0.099
C	T	1700	1700		C -> T	GCT -> GTT	A -> V	101	SNP (transition)	Substitution	0.416	0.01
A	G	1702	1702		A -> G	AAA -> GAA	K -> E	101	SNP (transition)	Substitution	0.416	0.01
T	C	1711	1711		T -> C	TCC -> CCC	S -> P	101	SNP (transition)	Substitution	0.406	0.02
C	T	1712	1712		C -> T	TCC -> TTC	S -> F	101	SNP (transition)	Substitution	0.416	0.01
C	T	1713	1713		C -> T	TCC -> TCT		101	SNP (transition)	None	0.416	0.01
C	A	1714	1714		C -> A	CTA -> ATA	L -> I	101	SNP (transversion)	Substitution	0.406	0.01
C	M	1714	1714		C -> M	CTA -> MTA	L -> ?	101	SNP	Substitution	0.406	0.01
T	C	1715	1715		T -> C	CTA -> CCA	L -> P	101	SNP (transition)	Substitution	0.386	0.01
T	Y	1715	1715		T -> Y	CTA -> CYA	L -> ?	101	SNP	Substitution	0.386	0.03
A	T	1722	1722		A -> T	GAA -> GAT	E -> D	101	SNP (transversion)	Substitution	0.218	0.089
A	W	1722	1722		A -> W	GAA -> GAW	E -> ?	101	SNP	Substitution	0.218	0.119
G	A	1723	1723		G -> A	GCT -> ACT	A -> T	101	SNP (transition)	Substitution	0.386	0.02
G	R	1723	1723		G -> R	GCT -> RCT	A -> ?	101	SNP	Substitution	0.386	0.02
C	T	1724	1724		C -> T	GCT -> GTT	A -> V	101	SNP (transition)	Substitution	0.416	0.01
C	T	1734	1734		C -> T	CTC -> CTT		101	SNP (transition)	None	0.069	0.297
C	Y	1734	1734		C -> Y	CTC -> CTY		101	SNP	None	0.069	0.059
A	G	1735	1735		A -> G	ATC -> GTC	I -> V	101	SNP (transition)	Substitution	0.416	0.01
C	T	1743	1743		C -> T	GAC -> GAT		101	SNP (transition)	None	0.139	0.158
C	Y	1743	1743		C -> Y	GAC -> GAY		101	SNP	None	0.139	0.129
G	R	1751	1756		G -> R	AGC -> ARC	S -> ?	101	SNP	Substitution	0.416	0.01
G	R	1754	1759		G -> R	AGC -> ARC	S -> ?	101	SNP	Substitution	0.416	0.01
C	T	1758	1763		C -> T	AAC -> AAT		101	SNP (transition)	None	0.416	0.01
A	R	1761	1766		A -> R	AAA -> AAR		101	SNP	None	0.416	0.01
T	Y	1766	1771		T -> Y	TTG -> TYG	L -> ?	101	SNP	Substitution	0.416	0.01
C	T	1769	1774		C -> T	GCT -> GTT	A -> V	101	SNP (transition)	Substitution	0.04	0.337
C	Y	1769	1774		C -> Y	GCT -> GYT	A -> ?	101	SNP	Substitution	0.04	0.05
T	G	1770	1775		T -> G	GCT -> GCG		101	SNP (transversion)	None	0.416	0.01
G	A	1772	1777		G -> A	GGA -> GAA	G -> E	101	SNP (transition)	Substitution	0.396	0.02
G	T	1772	1777		G -> T	GGA -> GTA	G -> V	101	SNP (transversion)	Substitution	0.396	0.01
A	G	1776	1781		A -> G	AAA -> AAG		101	SNP (transition)	None	0.218	0.119
A	R	1776	1781		A -> R	AAA -> AAR		101	SNP	None	0.218	0.089
T	C	1781	1786		T -> C	TTA -> TCA	L -> S	101	SNP (transition)	Substitution	0.416	0.01
C	A	1785	1790		C -> A	AAC -> AAA	N -> K	101	SNP (transversion)	Substitution	0.416	0.01
T	C	1786	1791		T -> C	TTC -> CTC	F -> L	101	SNP (transition)	Substitution	0.416	0.01
A	M	1792	1797		A -> M	AAA -> MAA	K -> ?	101	SNP	Substitution	0.416	0.01
C	Y	1802	1807		C -> Y	GCT -> GYT	A -> ?	101	SNP	Substitution	0.416	0.01
A	M	1806	1811		A -> M	GAA -> GAM	E -> ?	101	SNP	Substitution	0.287	0.069
G	K	1807	1812		G -> K	GCT -> KCT	A -> ?	101	SNP	Substitution	0.416	0.01
C	Y	1808	1813		C -> Y	GCT -> GYT	A -> ?	101	SNP	Substitution	0.406	0.02
G	R	1814	1819		G -> R	AGC -> ARC	S -> ?	101	SNP	Substitution	0.109	0.089
C	Y	1824	1829		C -> Y	AAC -> AAY		101	SNP	None	0.416	0.01
C	T	1830	1835		C -> T	GAC -> GAT		101	SNP (transition)	None	0.079	0.277
C	Y	1830	1835		C -> Y	GAC -> GAY		101	SNP	None	0.079	0.069
G	A	1833	1838		G -> A	GAG -> GAA		101	SNP (transition)	None	0.069	0.297
G	R	1833	1838		G -> R	GAG -> GAR		101	SNP	None	0.069	0.05
G	T	1833	1838		G -> T	GAG -> GAT	E -> D	101	SNP (transversion)	Substitution	0.069	0.01
A	R	1841	1846		A -> R	AAA -> ARA	K -> ?	101	SNP	Substitution	0.416	0.01
C	T	1866	1871		C -> T	TCC -> TCT		101	SNP (transition)	None		0.426
G	A	1871	1876		G -> A	AGG -> AAG	R -> K	101	SNP (transition)	Substitution	0.396	0.01
G	R	1871	1876		G -> R	AGG -> ARG	R -> ?	101	SNP	Substitution	0.396	0.02
G	A	1887	1892		G -> A	TTG -> TTA		101	SNP (transition)	None	0.119	0.208
G	R	1887	1892		G -> R	TTG -> TTR		101	SNP	None	0.119	0.099
A	C	1889	1894		A -> C	GAG -> GCG	E -> A	101	SNP (transversion)	Substitution	0.416	0.01
G	R	1894	1899		G -> R	GAA -> RAA	E -> ?	101	SNP	Substitution	0.416	0.01
A	C	1901	1906		A -> C	GAG -> GCG	E -> A	101	SNP (transversion)	Substitution	0.376	0.03
A	M	1901	1906		A -> M	GAG -> GMG	E -> ?	101	SNP	Substitution	0.376	0.02
A	T	1908	1913		A -> T	AAA -> AAT	K -> N	101	SNP (transversion)	Substitution	0.356	0.03
A	W	1908	1913		A -> W	AAA -> AAW	K -> ?	101	SNP	Substitution	0.356	0.04
C	M	1917	1922		C -> M	AGC -> AGM	S -> ?	101	SNP	Substitution	0.416	0.01
C	Y	1923	1928		C -> Y	AGC -> AGY		101	SNP	None	0.416	0.01
C	T	1926	1931		C -> T	GGC -> GGT		101	SNP (transition)	None	0.406	0.01
C	Y	1926	1931		C -> Y	GGC -> GGY		101	SNP	None	0.406	0.01
C	T	1929	1934		C -> T	AAC -> AAT		101	SNP (transition)	None	0.416	0.01
T	C	1935	1940		T -> C	AAT -> AAC		101	SNP (transition)	None	0.366	0.03
T	Y	1935	1940		T -> Y	AAT -> AAY		101	SNP	None	0.366	0.03
A	G	1947	1952		A -> G	GCA -> GCG		101	SNP (transition)	None	0.366	0.03
A	R	1947	1952		A -> R	GCA -> GCR		101	SNP	None	0.366	0.03
G	K	1951	1956		G -> K	GCT -> KCT	A -> ?	101	SNP	Substitution	0.307	0.05
A	G	1967	1972		A -> G	CAA -> CGA	Q -> R	101	SNP (transition)	Substitution	0.416	0.01
A	G	1968	1973		A -> G	CAA -> CAG		101	SNP (transition)	None	0.396	0.02
A	R	1968	1973		A -> R	CAA -> CAR		101	SNP	None	0.396	0.01
G	R	1972	1977		G -> R	GAT -> RAT	D -> ?	101	SNP	Substitution	0.416	0.01
G	A	1975	1980		G -> A	GAG -> AAG	E -> K	101	SNP (transition)	Substitution	0.406	0.02
G	A	1984	1989		G -> A	GCG -> ACG	A -> T	101	SNP (transition)	Substitution	0.386	0.01
G	R	1984	1989		G -> R	GCG -> RCG	A -> ?	101	SNP	Substitution	0.386	0.03
C	T	1985	1990		C -> T	GCG -> GTG	A -> V	101	SNP (transition)	Substitution	0.386	0.01
C	Y	1985	1990		C -> Y	GCG -> GYG	A -> ?	101	SNP	Substitution	0.386	0.03
A	C	2005	2010		A -> C	AAT -> CAT	N -> H	101	SNP (transversion)	Substitution	0.406	0.02
A	G	2006	2011		A -> G	AAT -> AGT	N -> S	101	SNP (transition)	Substitution	0.257	0.069
A	R	2006	2011		A -> R	AAT -> ART	N -> ?	101	SNP	Substitution	0.257	0.099
G	A	2010	2015		G -> A	AGG -> AGA		101	SNP (transition)	None	0.347	0.05
G	R	2010	2015		G -> R	AGG -> AGR		101	SNP	None	0.347	0.03
G	C	2011	2016		G -> C	GAT -> CAT	D -> H	101	SNP (transversion)	Substitution	0.406	0.01
G	R	2011	2016		G -> R	GAT -> RAT	D -> ?	101	SNP	Substitution	0.406	0.01
T	C	2013	2018		T -> C	GAT -> GAC		101	SNP (transition)	None	0.248	0.099
T	Y	2013	2018		T -> Y	GAT -> GAY		101	SNP	None	0.248	0.079
G	R	2018	2023		G -> R	AGA -> ARA	R -> ?	101	SNP	Substitution	0.416	0.01
G	A	2026	2031		G -> A	GCT -> ACT	A -> T	101	SNP (transition)	Substitution	0.327	0.01
G	R	2026	2031		G -> R	GCT -> RCT	A -> ?	101	SNP	Substitution	0.327	0.089
A	G	2032	2037		A -> G	ACT -> GCT	T -> A	101	SNP (transition)	Substitution	0.277	0.069
A	R	2032	2037		A -> R	ACT -> RCT	T -> ?	101	SNP	Substitution	0.277	0.079
C	G	2033	2038		C -> G	ACT -> AGT	T -> S	101	SNP (transversion)	Substitution	0.129	0.238
C	S	2033	2038		C -> S	ACT -> AST	T -> ?	101	SNP	Substitution	0.129	0.059
C	S	2035	2040		C -> S	CAA -> SAA	Q -> ?	101	SNP	Substitution	0.416	0.01
A	G	2037	2042		A -> G	CAA -> CAG		101	SNP (transition)	None	0.089	0.297
A	R	2037	2042		A -> R	CAA -> CAR		101	SNP	None	0.089	0.04
A	R	2046	2051		A -> R	AAA -> AAR		101	SNP	None	0.416	0.01
G	A	2047	2052		G -> A	GGC -> AGC	G -> S	101	SNP (transition)	Substitution	0.416	0.01
A	R	2050	2055		A -> R	ATC -> RTC	I -> ?	101	SNP	Substitution	0.416	0.01
C	Y	2052	2057		C -> Y	ATC -> ATY		101	SNP	None	0.416	0.01
A	R	2054	2059		A -> R	AAA -> ARA	K -> ?	101	SNP	Substitution	0.406	0.02
A	W	2079	2084		A -> W	GAA -> GAW	E -> ?	101	SNP	Substitution	0.416	0.01
A	R	2081	2086		A -> R	AAA -> ARA	K -> ?	101	SNP	Substitution	0.416	0.01
A	C	2082	2087		A -> C	AAA -> AAC	K -> N	101	SNP (transversion)	Substitution	0.04	0.02
A	T	2082	2087		A -> T	AAA -> AAT	K -> N	101	SNP (transversion)	Substitution	0.04	0.347
A	W	2082	2087		A -> W	AAA -> AAW	K -> ?	101	SNP	Substitution	0.04	0.01
A	Y	2082	2087		A -> Y	AAA -> AAY	K -> N	101	SNP	Substitution	0.04	0.01
A	G	2083	2088		A -> G	ATC -> GTC	I -> V	101	SNP (transition)	Substitution	0.396	0.01
A	R	2083	2088		A -> R	ATC -> RTC	I -> ?	101	SNP	Substitution	0.396	0.02
A	G	2086	2091		A -> G	AGC -> GGC	S -> G	101	SNP (transition)	Substitution	0.416	0.01
G	A	2087	2092		G -> A	AGC -> AAC	S -> N	101	SNP (transition)	Substitution	0.366	0.03
G	R	2087	2092		G -> R	AGC -> ARC	S -> ?	101	SNP	Substitution	0.366	0.03
G	R	2091	2096		G -> R	AAG -> AAR		101	SNP	None	0.416	0.01
G	A	2092	2097		G -> A	GAT -> AAT	D -> N	101	SNP (transition)	Substitution	0.386	0.01
G	R	2092	2097		G -> R	GAT -> RAT	D -> ?	101	SNP	Substitution	0.386	0.03
A	G	2099	2104		A -> G	AAA -> AGA	K -> R	101	SNP (transition)	Substitution	0.416	0.01
G	A	2101	2106		G -> A	GAC -> AAC	D -> N	101	SNP (transition)	Substitution	0.416	0.01
A	R	2102	2107		A -> R	GAC -> GRC	D -> ?	101	SNP	Substitution	0.406	0.02
A	G	2107	2112		A -> G	AGT -> GGT	S -> G	101	SNP (transition)	Substitution	0.416	0.01
G	A	2108	2113		G -> A	AGT -> AAT	S -> N	101	SNP (transition)	Substitution	0.416	0.01
A	G	2123	2128		A -> G	GAA -> GGA	E -> G	101	SNP (transition)	Substitution	0.416	0.01
A	G	2132	2137		A -> G	AAT -> AGT	N -> S	101	SNP (transition)	Substitution	0.416	0.01
T	C	2133	2138		T -> C	AAT -> AAC		101	SNP (transition)	None	0.416	0.01
C	A	2154	2159		C -> A	AGC -> AGA	S -> R	101	SNP (transversion)	Substitution	0.416	0.01
G	K	2158	2163		G -> K	GCA -> KCA	A -> ?	101	SNP	Substitution	0.386	0.01
G	T	2158	2163		G -> T	GCA -> TCA	A -> S	101	SNP (transversion)	Substitution	0.386	0.03
G	A	2169	2174		G -> A	ACG -> ACA		101	SNP (transition)	None	0.079	0.337
G	R	2169	2174		G -> R	ACG -> ACR		101	SNP	None	0.079	0.01
A	G	2184	2189		A -> G	AAA -> AAG		101	SNP (transition)	None	0.416	0.01
G	A	2185	2190		G -> A	GGC -> AGC	G -> S	101	SNP (transition)	Substitution	0.416	0.01
C	A	2187	2192		C -> A	GGC -> GGA		101	SNP (transversion)	None	0.396	0.01
C	T	2187	2192		C -> T	GGC -> GGT		101	SNP (transition)	None	0.396	0.02
A	G	2202	2207		A -> G	TTA -> TTG		101	SNP (transition)	None	0.416	0.01
T	C	2205	2210		T -> C	GGT -> GGC		101	SNP (transition)	None	0.396	0.01
T	Y	2205	2210		T -> Y	GGT -> GGY		101	SNP	None	0.396	0.02
A	G	2206	2211		A -> G	ATC -> GTC	I -> V	101	SNP (transition)	Substitution	0.406	0.02
A	C	2214	2219		A -> C	CCA -> CCC		101	SNP (transversion)	None	0.337	0.01
A	G	2214	2219		A -> G	CCA -> CCG		101	SNP (transition)	None	0.337	0.079
C	T	2238	2243		C -> T	AAC -> AAT		101	SNP (transition)	None	0.356	0.05
C	Y	2238	2243		C -> Y	AAC -> AAY		101	SNP	None	0.356	0.02
A	C	2259	2264		A -> C	GAA -> GAC	E -> D	101	SNP (transversion)	Substitution	0.04	0.356
A	M	2259	2264		A -> M	GAA -> GAM	E -> ?	101	SNP	Substitution	0.04	0.03
A	C	2279	2284		A -> C	AAG -> ACG	K -> T	101	SNP (transversion)	Substitution	0.317	0.099
A	G	2279	2284		A -> G	AAG -> AGG	K -> R	101	SNP (transition)	Substitution	0.317	0.01
T	C	2284	2289		T -> C	TTC -> CTC	F -> L	101	SNP (transition)	Substitution	0.396	0.01
T	Y	2284	2289		T -> Y	TTC -> YTC	F -> ?	101	SNP	Substitution	0.396	0.02
G	A	2298	2303		G -> A	ACG -> ACA		101	SNP (transition)	None	0.287	0.05
G	R	2298	2303		G -> R	ACG -> ACR		101	SNP	None	0.287	0.089
G	R	2309	2314		G -> R	AGC -> ARC	S -> ?	101	SNP	Substitution	0.416	0.01
G	A	2317	2322		G -> A	GAA -> AAA	E -> K	101	SNP (transition)	Substitution	0.416	0.01
A	G	2319	2324		A -> G	GAA -> GAG		101	SNP (transition)	None	0.416	0.01
C	T	2325	2330		C -> T	TCC -> TCT		101	SNP (transition)	None	0.416	0.01
G	A	2326	2331		G -> A	GTT -> ATT	V -> I	101	SNP (transition)	Substitution	0.287	0.119
G	R	2326	2331		G -> R	GTT -> RTT	V -> ?	101	SNP	Substitution	0.287	0.02
G	A	2335	2340		G -> A	GTG -> ATG	V -> M	101	SNP (transition)	Substitution	0.406	0.01
G	T	2335	2340		G -> T	GTG -> TTG	V -> L	101	SNP (transversion)	Substitution	0.406	0.01
T	C	2336	2341		T -> C	GTG -> GCG	V -> A	101	SNP (transition)	Substitution	0.317	0.079
T	Y	2336	2341		T -> Y	GTG -> GYG	V -> ?	101	SNP	Substitution	0.317	0.03
G	A	2337	2342		G -> A	GTG -> GTA		101	SNP (transition)	None	0.277	0.059
G	R	2337	2342		G -> R	GTG -> GTR		101	SNP	None	0.277	0.089
C	T	2340	2345		C -> T	ATC -> ATT		101	SNP (transition)	None	0.386	0.01
C	Y	2340	2345		C -> Y	ATC -> ATY		101	SNP	None	0.386	0.03
A	T	2341	2346		A -> T	ATC -> TTC	I -> F	101	SNP (transversion)	Substitution	0.337	0.059
A	W	2341	2346		A -> W	ATC -> WTC	I -> ?	101	SNP	Substitution	0.337	0.03
G	A	2353	2358		G -> A	GTA -> ATA	V -> I	101	SNP (transition)	Substitution	0.178	0.158
G	R	2353	2358		G -> R	GTA -> RTA	V -> ?	101	SNP	Substitution	0.178	0.089
C	T	2370	2375		C -> T	GAC -> GAT		101	SNP (transition)	None	0.03	0.347
C	Y	2370	2375		C -> Y	GAC -> GAY		101	SNP	None	0.03	0.05
A	G	2371	2376		A -> G	AAT -> GAT	N -> D	101	SNP (transition)	Substitution	0.059	0.327
A	R	2371	2376		A -> R	AAT -> RAT	N -> ?	101	SNP	Substitution	0.059	0.04
A	G	2378	2383		A -> G	AAT -> AGT	N -> S	101	SNP (transition)	Substitution	0.416	0.01
C	T	2380	2385		C -> T			101	SNP (transition)	Truncation	0.416	0.01
A	C	2381	2386		A -> C	CAA -> CCA	Q -> P	101	SNP (transversion)	Substitution	0.416	0.01
A	G	2382	2387		A -> G	CAA -> CAG		101	SNP (transition)	None	0.416	0.01
C	A	2384	2389		C -> A	GCG -> GAG	A -> E	101	SNP (transversion)	Substitution	0.396	0.02
C	M	2384	2389		C -> M	GCG -> GMG	A -> ?	101	SNP	Substitution	0.396	0.01
G	T	2385	2390		G -> T	GCG -> GCT		101	SNP (transversion)	None	0.416	0.01
G	T	2392	2397		G -> T	GTG -> TTG	V -> L	101	SNP (transversion)	Substitution	0.416	0.01
G	R	2401	2406		G -> R	GCA -> RCA	A -> ?	101	SNP	Substitution	0.416	0.01
C	T	2402	2407		C -> T	GCA -> GTA	A -> V	101	SNP (transition)	Substitution	0.386	0.02
C	Y	2402	2407		C -> Y	GCA -> GYA	A -> ?	101	SNP	Substitution	0.386	0.02
A	G	2404	2409		A -> G	ATG -> GTG	M -> V	101	SNP (transition)	Substitution	0.386	0.02
A	R	2404	2409		A -> R	ATG -> RTG	M -> ?	101	SNP	Substitution	0.386	0.02
T	C	2405	2410		T -> C	ATG -> ACG	M -> T	101	SNP (transition)	Substitution	0.059	0.356
T	Y	2405	2410		T -> Y	ATG -> AYG	M -> ?	101	SNP	Substitution	0.059	0.01
G	R	2407	2412		G -> R	GGC -> RGC	G -> ?	101	SNP	Substitution	0.416	0.01
C	T	2409	2414		C -> T	GGC -> GGT		101	SNP (transition)	None	0.04	0.376
C	Y	2409	2414		C -> Y	GGC -> GGY		101	SNP	None	0.04	0.01
A	G	2419	2424		A -> G	AGG -> GGG	R -> G	101	SNP (transition)	Substitution	0.386	0.03
A	R	2419	2424		A -> R	AGG -> RGG	R -> ?	101	SNP	Substitution	0.386	0.01
G	K	2420	2425		G -> K	AGG -> AKG	R -> ?	101	SNP	Substitution	0.416	0.01
G	A	2421	2426		G -> A	AGG -> AGA		101	SNP (transition)	None	0.406	0.01
G	T	2421	2426		G -> T	AGG -> AGT	R -> S	101	SNP (transversion)	Substitution	0.406	0.01
G	T	2427	2432		G -> T	GAG -> GAT	E -> D	101	SNP (transversion)	Substitution	0.416	0.01
T	C	2432	2437		T -> C	GTG -> GCG	V -> A	101	SNP (transition)	Substitution	0.04	0.376
T	Y	2432	2437		T -> Y	GTG -> GYG	V -> ?	101	SNP	Substitution	0.04	0.01
G	R	2433	2438		G -> R	GTG -> GTR		101	SNP	None	0.416	0.01
T	Y	2434	2439		T -> Y	TTA -> YTA		101	SNP	None	0.416	0.01
C	T	2451	2456		C -> T	AAC -> AAT		101	SNP (transition)	None	0.178	0.208
C	Y	2451	2456		C -> Y	AAC -> AAY		101	SNP	None	0.178	0.04
A	G	2462	2467		A -> G	GAG -> GGG	E -> G	101	SNP (transition)	Substitution	0.406	0.02
G	A	2463	2468		G -> A	GAG -> GAA		101	SNP (transition)	None	0.406	0.02
G	R	2469	2474		G -> R	TTG -> TTR		101	SNP	None	0.416	0.01
T	C	2472	2477		T -> C	GCT -> GCC		101	SNP (transition)	None	0.396	0.01
T	Y	2472	2477		T -> Y	GCT -> GCY		101	SNP	None	0.396	0.02
G	A	2479	2484		G -> A	GCT -> ACT	A -> T	101	SNP (transition)	Substitution	0.307	0.059
G	R	2479	2484		G -> R	GCT -> RCT	A -> ?	101	SNP	Substitution	0.307	0.059
C	A	2482	2487		C -> A	CAA -> AAA	Q -> K	101	SNP (transversion)	Substitution	0.416	0.01
A	M	2483	2488		A -> M	CAA -> CMA	Q -> ?	101	SNP	Substitution	0.416	0.01
G	A	2494	2499		G -> A	GAT -> AAT	D -> N	101	SNP (transition)	Substitution	0.109	0.317
A	G	2495	2500		A -> G	GAT -> GGT	D -> G	101	SNP (transition)	Substitution	0.099	0.327
T	C	2497	2502		T -> C	TTC -> CTC	F -> L	101	SNP (transition)	Substitution	0.208	0.178
T	Y	2497	2502		T -> Y	TTC -> YTC	F -> ?	101	SNP	Substitution	0.208	0.04
C	T	2499	2504		C -> T	TTC -> TTT		101	SNP (transition)	None	0.416	0.01
A	C	2500	2505		A -> C	AAT -> CAT	N -> H	101	SNP (transversion)	Substitution	0.416	0.01
T	A	2502	2507		T -> A	AAT -> AAA	N -> K	101	SNP (transversion)	Substitution	0.416	0.01
A	G	2503	2508		A -> G	ACT -> GCT	T -> A	101	SNP (transition)	Substitution	0.119	0.188
A	R	2503	2508		A -> R	ACT -> RCT	T -> ?	101	SNP	Substitution	0.119	0.109
A	T	2503	2508		A -> T	ACT -> TCT	T -> S	101	SNP (transversion)	Substitution	0.119	0.01
C	A	2504	2509		C -> A	ACT -> AAT	T -> N	101	SNP (transversion)	Substitution	0.297	0.01
C	T	2504	2509		C -> T	ACT -> ATT	T -> I	101	SNP (transition)	Substitution	0.297	0.109
C	Y	2504	2509		C -> Y	ACT -> AYT	T -> ?	101	SNP	Substitution	0.297	0.01
T	A	2505	2510		T -> A	ACT -> ACA		101	SNP (transversion)	None	0.406	0.01
T	C	2505	2510		T -> C	ACT -> ACC		101	SNP (transition)	None	0.406	0.01
G	A	2506	2511		G -> A	GGA -> AGA	G -> R	101	SNP (transition)	Substitution	0.406	0.01
G	T	2506	2511		G -> T			101	SNP (transversion)	Truncation	0.406	0.01
A	G	2508	2513		A -> G	GGA -> GGG		101	SNP (transition)	None	0.416	0.01
A	G	2509	2514		A -> G	AAA -> GAA	K -> E	101	SNP (transition)	Substitution	0.416	0.01
T	A	2514	2519		T -> A	AAT -> AAA	N -> K	101	SNP (transversion)	Substitution	0.129	0.277
T	W	2514	2519		T -> W	AAT -> AAW	N -> ?	101	SNP	Substitution	0.129	0.02
C	T	2516	2521		C -> T	TCT -> TTT	S -> F	101	SNP (transition)	Substitution	0.416	0.01
T	C	2517	2522		T -> C	TCT -> TCC		101	SNP (transition)	None	0.416	0.01
A	C	2519	2524		A -> C	GAA -> GCA	E -> A	101	SNP (transversion)	Substitution	0.416	0.01
C	A	2521	2526		C -> A	CTA -> ATA	L -> I	101	SNP (transversion)	Substitution	0.109	0.287
C	M	2521	2526		C -> M	CTA -> MTA	L -> ?	101	SNP	Substitution	0.109	0.03
A	C	2523	2528		A -> C	CTA -> CTC		101	SNP (transversion)	None	0.416	0.01
C	T	2526	2531		C -> T	TAC -> TAT		101	SNP (transition)	None	0.356	0.059
C	Y	2526	2531		C -> Y	TAC -> TAY		101	SNP	None	0.356	0.01
A	R	2539	2544		A -> R	AAT -> RAT	N -> ?	101	SNP	Substitution	0.416	0.01
A	G	2540	2545		A -> G	AAT -> AGT	N -> S	101	SNP (transition)	Substitution	0.416	0.01
A	G	2542	2547		A -> G	AGT -> GGT	S -> G	101	SNP (transition)	Substitution	0.109	0.287
A	R	2542	2547		A -> R	AGT -> RGT	S -> ?	101	SNP	Substitution	0.109	0.03
G	A	2545	2550		G -> A	GTA -> ATA	V -> I	101	SNP (transition)	Substitution	0.416	0.01
A	G	2547	2552		A -> G	GTA -> GTG		101	SNP (transition)	None	0.198	0.178
A	R	2547	2552		A -> R	GTA -> GTR		101	SNP	None	0.198	0.05
T	C	2550	2555		T -> C	AAT -> AAC		101	SNP (transition)	None	0.158	0.257
T	K	2550	2555		T -> K	AAT -> AAK	N -> ?	101	SNP	Substitution	0.158	0.01
A	G	2551	2556		A -> G	AAA -> GAA	K -> E	101	SNP (transition)	Substitution	0.119	0.287
A	R	2551	2556		A -> R	AAA -> RAA	K -> ?	101	SNP	Substitution	0.119	0.02
A	G	2552	2557		A -> G	AAA -> AGA	K -> R	101	SNP (transition)	Substitution	0.119	0.297
A	R	2552	2557		A -> R	AAA -> ARA	K -> ?	101	SNP	Substitution	0.119	0.01
A	M	2554	2559		A -> M	ACC -> MCC	T -> ?	101	SNP	Substitution	0.416	0.01
C	Y	2555	2560		C -> Y	ACC -> AYC	T -> ?	101	SNP	Substitution	0.416	0.01
G	A	2571	2576		G -> A	GGG -> GGA		101	SNP (transition)	None	0.109	0.267
G	R	2571	2576		G -> R	GGG -> GGR		101	SNP	None	0.109	0.05
A	R	2574	2579		A -> R	TTA -> TTR		101	SNP	None	0.406	0.02
G	A	2578	2583		G -> A	GGA -> AGA	G -> R	101	SNP (transition)	Substitution	0.307	0.01
G	C	2578	2583		G -> C	GGA -> CGA	G -> R	101	SNP (transversion)	Substitution	0.307	0.079
G	S	2578	2583		G -> S	GGA -> SGA	G -> ?	101	SNP	Substitution	0.307	0.03
G	A	2579	2584		G -> A	GGA -> GAA	G -> E	101	SNP (transition)	Substitution	0.297	0.129
A	G	2581	2586		A -> G	ATA -> GTA	I -> V	101	SNP (transition)	Substitution	0.297	0.129
T	C	2582	2587		T -> C	ATA -> ACA	I -> T	101	SNP (transition)	Substitution	0.287	0.109
T	Y	2582	2587		T -> Y	ATA -> AYA	I -> ?	101	SNP	Substitution	0.287	0.03
G	A	2586	2591		G -> A	GAG -> GAA		101	SNP (transition)	None	0.297	0.089
G	R	2586	2591		G -> R	GAG -> GAR		101	SNP	None	0.297	0.04
G	A	2593	2598		G -> A	GCT -> ACT	A -> T	101	SNP (transition)	Substitution	0.307	0.069
G	R	2593	2598		G -> R	GCT -> RCT	A -> ?	101	SNP	Substitution	0.307	0.05
C	T	2598	2603		C -> T	CTC -> CTT		101	SNP (transition)	None	0.337	0.059
C	Y	2598	2603		C -> Y	CTC -> CTY		101	SNP	None	0.337	0.03
G	K	2599	2604		G -> K	GCC -> KCC	A -> ?	101	SNP	Substitution	0.337	0.04
G	T	2599	2604		G -> T	GCC -> TCC	A -> S	101	SNP (transversion)	Substitution	0.337	0.05
C	T	2601	2606		C -> T	GCC -> GCT		101	SNP (transition)	None	0.347	0.05
C	Y	2601	2606		C -> Y	GCC -> GCY		101	SNP	None	0.347	0.03
A	R	2606	2611		A -> R	AAT -> ART	N -> ?	101	SNP	Substitution	0.416	0.01
T	C	2607	2612		T -> C	AAT -> AAC		101	SNP (transition)	None	0.337	0.059
T	Y	2607	2612		T -> Y	AAT -> AAY		101	SNP	None	0.337	0.03
T	C	2616	2621		T -> C	GAT -> GAC		101	SNP (transition)	None	0.317	0.079
T	Y	2616	2621		T -> Y	GAT -> GAY		101	SNP	None	0.317	0.03
A	G	2621	2626		A -> G	AAG -> AGG	K -> R	101	SNP (transition)	Substitution	0.416	0.01
G	C	2622	2627		G -> C	AAG -> AAC	K -> N	101	SNP (transversion)	Substitution	0.416	0.01
A	G	2625	2630		A -> G	AAA -> AAG		101	SNP (transition)	None	0.416	0.01
A	R	2627	2632		A -> R	GAA -> GRA	E -> ?	101	SNP	Substitution	0.416	0.01
A	G	2628	2633		A -> G	GAA -> GAG		101	SNP (transition)	None	0.386	0.03
A	T	2628	2633		A -> T	GAA -> GAT	E -> D	101	SNP (transversion)	Substitution	0.386	0.01
T	A	2634	2639		T -> A	AAT -> AAA	N -> K	101	SNP (transversion)	Substitution	0.416	0.01
A	C	2636	2641		A -> C	GAG -> GCG	E -> A	101	SNP (transversion)	Substitution	0.406	0.02
G	A	2637	2642		G -> A	GAG -> GAA		101	SNP (transition)	None	0.396	0.02
G	S	2637	2642		G -> S	GAG -> GAS	E -> ?	101	SNP	Substitution	0.396	0.01
T	C	2641	2649		T -> C	TTT -> CTT	F -> L	101	SNP (transition)	Substitution	0.416	0.01
A	G	2644	2652		A -> G	AAA -> GAA	K -> E	101	SNP (transition)	Substitution	0.406	0.02
A	G	2645	2653		A -> G	AAA -> AGA	K -> R	101	SNP (transition)	Substitution	0.406	0.02
A	T	2653	2661		A -> T	AAT -> TAT	N -> Y	72	SNP (transversion)	Substitution	0.917	0.014
T	C	2655	2663		T -> C	AAT -> AAC		72	SNP (transition)	None	0.028	0.903
A	T	2657	2665		A -> T	AAC -> ATC	N -> I	72	SNP (transversion)	Substitution	0.917	0.014
C	T	2658	2666		C -> T	AAC -> AAT		72	SNP (transition)	None		0.931
T	C	2661	2673		T -> C	AAT -> AAC		72	SNP (transition)	None	0.903	0.014
A	G	2665	2677		A -> G	AAT -> GAT	N -> D	72	SNP (transition)	Substitution		0.931
A	G	2666	2678		A -> G	AAT -> AGT	N -> S	72	SNP (transition)	Substitution		0.931
T	A	2667	2679		T -> A	AAT -> AAA	N -> K	72	SNP (transversion)	Substitution	0.319	0.278
T	G	2667	2679		T -> G	AAT -> AAG	N -> K	72	SNP (transversion)	Substitution	0.319	0.333
G	C	2668	2680		G -> C	GGA -> CGA	G -> R	72	SNP (transversion)	Substitution		0.917
G	M	2668	2680		G -> M	GGA -> MGA	G -> R	72	SNP	Substitution		0.014
G	T	2669	2681		G -> T	GGA -> GTA	G -> V	72	SNP (transversion)	Substitution		0.931
A	C	2670	2682		A -> C	GGA -> GGC		72	SNP (transversion)	None		0.931
C	A	2671	2683		C -> A	CTC -> ATC	L -> I	72	SNP (transversion)	Substitution		0.931
C	G	2671	2683		C -> G	CTC -> GTC	L -> V	72	SNP (transversion)	Substitution		0.014
T	A	2672	2684		T -> A	CTC -> CAC	L -> H	72	SNP (transversion)	Substitution		0.944
C	A	2673	2685		C -> A	CTC -> CTA		72	SNP (transversion)	None	0.014	0.903
C	G	2673	2685		C -> G	CTC -> CTG		72	SNP (transversion)	None	0.014	0.042
A	C	2676	2688		A -> C	AAA -> AAC	K -> N	72	SNP (transversion)	Substitution		0.958
A	C	2677	2689		A -> C	AAC -> CAC	N -> H	72	SNP (transversion)	Substitution	0.625	0.042
A	G	2678	2690		A -> G	AAC -> AGC	N -> S	72	SNP (transition)	Substitution		0.667
A	G	2680	2692		A -> G	AGC -> GGC	S -> G	72	SNP (transition)	Substitution	0.653	0.014
G	C	2681	2693		G -> C	AGC -> ACC	S -> T	72	SNP (transversion)	Substitution	0.014	0.639
C	A	2682	2694		C -> A	AGC -> AGA	S -> R	72	SNP (transversion)	Substitution		0.667
A	G	2683	2695		A -> G	ACA -> GCA	T -> A	72	SNP (transition)	Substitution		0.028
C	A	2684	2696		C -> A	ACA -> AAA	T -> K	72	SNP (transversion)	Substitution		0.028
A	G	2688	2916	EPIYA_A	A -> G	GAA -> GAG		72	SNP (transition)	None	0.944	0.014
C	Y	2689	2917	EPIYA_A	C -> Y	CCC -> YCC	P -> ?	72	SNP	Substitution	0.944	0.014
T	C	2697	2925	EPIYA_A	T -> C	TAT -> TAC		72	SNP (transition)	None	0.944	0.014
C	T	2699	2927	EPIYA_A	C -> T	GCT -> GTT	A -> V	72	SNP (transition)	Substitution	0.944	0.014
A	C	2701	2929	EPIYA_A	A -> C	AAA -> CAA	K -> Q	72	SNP (transversion)	Substitution	0.889	0.069
A	G	2703	2931	EPIYA_A	A -> G	AAA -> AAG		72	SNP (transition)	None	0.903	0.056
A	C	2712	2940	EPIYA_A	A -> C	AAA -> AAC	K -> N	72	SNP (transversion)	Substitution	0.944	0.014
A	W	2718	2946	EPIYA_A	A -> W	AAA -> AAW	K -> ?	72	SNP	Substitution	0.944	0.014
A	G	2719	2947	EPIYA_A	A -> G	ACA -> GCA	T -> A	71	SNP (transition)	Substitution	0.634	0.296
A	T	2719	2947	EPIYA_A	A -> T	ACA -> TCA	T -> S	71	SNP (transversion)	Substitution	0.634	0.028
A	G	2724	2952	EPIYA_A	A -> G	GGA -> GGG		71	SNP (transition)	None	0.873	0.085
A	G	2730	2958		A -> G	GTA -> GTG		71	SNP (transition)	None	0.845	0.113
C	T	2732	2960		C -> T	GCT -> GTT	A -> V	71	SNP (transition)	Substitution	0.944	0.014
C	G	2738	2966		C -> G	CCT -> CGT	P -> R	71	SNP (transversion)	Substitution	0.901	0.014
C	T	2738	2966		C -> T	CCT -> CTT	P -> L	71	SNP (transition)	Substitution	0.901	0.042
T	C	2754	2982	EPIYA_B	T -> C	TAT -> TAC		71	SNP (transition)	None	0.676	0.296
A	G	2755	2983	EPIYA_B	A -> G	ACT -> GCT	T -> A	71	SNP (transition)	Substitution	0.465	0.507
A	C	2759	2987	EPIYA_B	A -> C	CAA -> CCA	Q -> P	71	SNP (transversion)	Substitution	0.944	0.028
T	A	2763	2991	EPIYA_B	T -> A	GTT -> GTA		71	SNP (transversion)	None	0.958	0.014
G	A	2764	2992	EPIYA_B	G -> A	GCT -> ACT	A -> T	71	SNP (transition)	Substitution	0.958	0.014
A	G	2768	2996	EPIYA_B	A -> G	AAA -> AGA	K -> R	71	SNP (transition)	Substitution	0.958	0.014
A	G	2769	2997	EPIYA_B	A -> G	AAA -> AAG		71	SNP (transition)	None	0.958	0.014
A	G	2775	3003	EPIYA_B	A -> G	GTA -> GTG		71	SNP (transition)	None	0.901	0.07
A	C	2777	3005		A -> C	AAT -> ACT	N -> T	71	SNP (transversion)	Substitution	0.845	0.127
G	A	2779	3007		G -> A	GCA -> ACA	A -> T	71	SNP (transition)	Substitution	0.845	0.014
G	C	2779	3007		G -> C	GCA -> CCA	A -> P	71	SNP (transversion)	Substitution	0.845	0.113
C	A	2780	3008		C -> A	GCA -> GAA	A -> E	71	SNP (transversion)	Substitution	0.845	0.127
A	G	2782	3010		A -> G	AAA -> GAA	K -> E	71	SNP (transition)	Substitution	0.958	0.014
A	C	2783	3011		A -> C	AAA -> ACA	K -> T	71	SNP (transversion)	Substitution	0.958	0.014
A	C	2784	3012		A -> C	AAA -> AAC	K -> N	71	SNP (transversion)	Substitution	0.958	0.014
A	C	2785	3013		A -> C	ATT -> CTT	I -> L	70	SNP (transversion)	Substitution	0.957	0.014
T	C	2786	3014		T -> C	ATT -> ACT	I -> T	70	SNP (transition)	Substitution	0.957	0.014
C	Y	2790	3018		C -> Y	GAC -> GAY		70	SNP	None	0.971	0.014
G	A	2792	3020		G -> A	CGA -> CAA	R -> Q	70	SNP (transition)	Substitution	0.814	0.171
A	T	2793	3021		A -> T	CGA -> CGT		70	SNP (transversion)	None	0.943	0.043
C	T	2794	3022		C -> T	CTC -> TTC	L -> F	70	SNP (transition)	Substitution	0.971	0.014
A	C	2801	3029		A -> C	CAA -> CCA	Q -> P	70	SNP (transversion)	Substitution	0.929	0.029
A	G	2801	3029		A -> G	CAA -> CGA	Q -> R	70	SNP (transition)	Substitution	0.929	0.014
A	M	2801	3029		A -> M	CAA -> CMA	Q -> ?	70	SNP	Substitution	0.929	0.014
A	W	2802	3030		A -> W	CAA -> CAW	Q -> ?	70	SNP	Substitution	0.971	0.014
A	G	2803	3031		A -> G	ATA -> GTA	I -> V	70	SNP (transition)	Substitution	0.8	0.171
A	R	2803	3031		A -> R	ATA -> RTA	I -> ?	70	SNP	Substitution	0.8	0.014
T	C	2804	3032		T -> C	ATA -> ACA	I -> T	70	SNP (transition)	Substitution	0.829	0.157
A	G	2805	3033		A -> G	ATA -> ATG	I -> M	70	SNP (transition)	Substitution	0.971	0.014
A	C	2809	3037		A -> C	AGT -> CGT	S -> R	70	SNP (transversion)	Substitution	0.957	0.014
G	A	2810	3038		G -> A	AGT -> AAT	S -> N	70	SNP (transition)	Substitution	0.971	0.014
T	G	2811	3039		T -> G	AGT -> AGG	S -> R	70	SNP (transversion)	Substitution	0.957	0.029
T	G	2816	3044		T -> G	TTG -> TGG	L -> W	70	SNP (transversion)	Substitution	0.971	0.014
G	A	2817	3045		G -> A	TTG -> TTA		70	SNP (transition)	None	0.729	0.171
G	C	2817	3045		G -> C	TTG -> TTC	L -> F	70	SNP (transversion)	Substitution	0.729	0.086
G	A	2822	3050		G -> A	GGT -> GAT	G -> D	70	SNP (transition)	Substitution	0.943	0.014
G	T	2822	3050		G -> T	GGT -> GTT	G -> V	70	SNP (transversion)	Substitution	0.943	0.029
G	T	2824	3052		G -> T	GTA -> TTA	V -> L	70	SNP (transversion)	Substitution	0.971	0.014
T	G	2825	3053		T -> G	GTA -> GGA	V -> G	71	SNP (transversion)	Substitution	0.958	0.028
G	A	2827	3055		G -> A	GGG -> AGG	G -> R	71	SNP (transition)	Substitution	0.944	0.014
G	C	2827	3055		G -> C	GGG -> CGG	G -> R	71	SNP (transversion)	Substitution	0.944	0.014
G	A	2828	3056		G -> A	GGG -> GAG	G -> E	71	SNP (transition)	Substitution	0.958	0.028
C	A	2830	3058		C -> A	CAA -> AAA	Q -> K	71	SNP (transversion)	Substitution	0.845	0.113
C	G	2830	3058		C -> G	CAA -> GAA	Q -> E	71	SNP (transversion)	Substitution	0.845	0.028
A	C	2831	3059		A -> C	CAA -> CCA	Q -> P	71	SNP (transversion)	Substitution	0.901	0.028
A	G	2831	3059		A -> G	CAA -> CGA	Q -> R	71	SNP (transition)	Substitution	0.901	0.028
A	R	2831	3059		A -> R	CAA -> CRA	Q -> ?	71	SNP	Substitution	0.901	0.014
A	T	2831	3059		A -> T	CAA -> CTA	Q -> L	71	SNP (transversion)	Substitution	0.901	0.014
G	A	2833	3061		G -> A	GCA -> ACA	A -> T	71	SNP (transition)	Substitution	0.986	0.014
C	G	2834	3062		C -> G	GCA -> GGA	A -> G	70	SNP (transversion)	Substitution	0.886	0.014
C	T	2834	3062		C -> T	GCA -> GTA	A -> V	70	SNP (transition)	Substitution	0.886	0.014
A	C	2835	3063		A -> C	GCA -> GCC		70	SNP (transversion)	None	0.714	0.043
A	G	2835	3063		A -> G	GCA -> GCG		70	SNP (transition)	None	0.714	0.014
A	W	2835	3063		A -> W	GCA -> GCW		70	SNP	None	0.714	0.014
G	A	2836	3064		G -> A	GCG -> ACG	A -> T	70	SNP (transition)	Substitution	0.757	0.029
C	G	2837	3065		C -> G	GCG -> GGG	A -> G	70	SNP (transversion)	Substitution	0.829	0.014
C	T	2837	3065		C -> T	GCG -> GTG	A -> V	70	SNP (transition)	Substitution	0.829	0.014
G	C	2838	3066		G -> C	GCG -> GCC		70	SNP (transversion)	None	0.986	0.014
G	C	2839	3067		G -> C	GGC -> CGC	G -> R	70	SNP (transversion)	Substitution	0.986	0.014
C	G	2841	3069		C -> G	GGC -> GGG		70	SNP (transversion)	None	0.986	0.014
C	T	2845	3073		C -> T	CCT -> TCT	P -> S	70	SNP (transition)	Substitution	0.986	0.014
T	C	2848	3076	cm_motif	T -> C	TTG -> CTG		70	SNP (transition)	None	0.986	0.014
T	C	2849	3077	cm_motif	T -> C	TTG -> TCG	L -> S	70	SNP (transition)	Substitution	0.957	0.014
T	G	2849	3077	cm_motif	T -> G	TTG -> TGG	L -> W	70	SNP (transversion)	Substitution	0.957	0.014
G	C	2850	3078	cm_motif	G -> C	TTG -> TTC	L -> F	70	SNP (transversion)	Substitution	0.986	0.014
C	T	2857	3085	cm_motif	C -> T	CAT -> TAT	H -> Y	70	SNP (transition)	Substitution	0.986	0.014
G	C	2860	3088	cm_motif	G -> C	GAT -> CAT	D -> H	70	SNP (transversion)	Substitution	0.986	0.014
A	C	2861	3089	cm_motif	A -> C	GAT -> GCT	D -> A	70	SNP (transversion)	Substitution	0.943	0.014
A	G	2861	3089	cm_motif	A -> G	GAT -> GGT	D -> G	70	SNP (transition)	Substitution	0.943	0.043
A	G	2863	3091	cm_motif	A -> G	AAA -> GAA	K -> E	70	SNP (transition)	Substitution	0.986	0.014
T	A	2867	3095	cm_motif	T -> A	GTT -> GAT	V -> D	70	SNP (transversion)	Substitution	0.986	0.014
T	A	2871	3099	cm_motif	T -> A	GAT -> GAA	D -> E	70	SNP (transversion)	Substitution	0.986	0.014
G	A	2872	3100	cm_motif	G -> A	GAT -> AAT	D -> N	70	SNP (transition)	Substitution	0.971	0.029
C	T	2877	3105	cm_motif	C -> T	CTC -> CTT		70	SNP (transition)	None	0.886	0.114
A	G	2881	3109	cm_motif	A -> G	AAG -> GAG	K -> E	70	SNP (transition)	Substitution	0.971	0.029
A	C	2882	3110	cm_motif	A -> C	AAG -> ACG	K -> T	70	SNP (transversion)	Substitution	0.986	0.014
G	A	2883	3111	cm_motif	G -> A	AAG -> AAA		70	SNP (transition)	None	0.986	0.014
G	A	2884	3112	cm_motif	G -> A	GTA -> ATA	V -> I	69	SNP (transition)	Substitution	0.957	0.043
T	G	2885	3113	cm_motif	T -> G	GTA -> GGA	V -> G	69	SNP (transversion)	Substitution	0.986	0.014
T	G	2891	3119		T -> G	CTT -> CGT	L -> R	69	SNP (transversion)	Substitution	0.087	0.913
T	A	2892	3120		T -> A	CTT -> CTA		69	SNP (transversion)	None	0.087	0.899
T	C	2892	3120		T -> C	CTT -> CTC		69	SNP (transition)	None	0.087	0.014
T	C	2893	3121		T -> C	TCA -> CCA	S -> P	69	SNP (transition)	Substitution	0.986	0.014
A	G	2895	3123		A -> G	TCA -> TCG		69	SNP (transition)	None	0.696	0.304
C	T	2897	3125		C -> T	GCT -> GTT	A -> V	69	SNP (transition)	Substitution	0.101	0.884
C	Y	2897	3125		C -> Y	GCT -> GYT	A -> ?	69	SNP	Substitution	0.101	0.014
T	C	2898	3126		T -> C	GCT -> GCC		69	SNP (transition)	None	0.986	0.014
G	C	2900	3128		G -> C	AGC -> ACC	S -> T	69	SNP (transversion)	Substitution	0.986	0.014
C	T	2901	3129		C -> T	AGC -> AGT		69	SNP (transition)	None	0.957	0.043
C	A	2903	3131		C -> A	CCT -> CAT	P -> H	69	SNP (transversion)	Substitution	0.986	0.014
T	A	2904	3132		T -> A	CCT -> CCA		69	SNP (transversion)	None	0.971	0.014
T	C	2904	3132		T -> C	CCT -> CCC		69	SNP (transition)	None	0.971	0.014
A	T	2906	3134	EPIYA_B	A -> T	GAA -> GTA	E -> V	69	SNP (transversion)	Substitution	0.986	0.014
C	T	2910	3138	EPIYA_B	C -> T	CCC -> CCT		69	SNP (transition)	None	0.928	0.072
A	C	2911	3139	EPIYA_B	A -> C	ATT -> CTT	I -> L	69	SNP (transversion)	Substitution	0.986	0.014
T	C	2913	3141	EPIYA_B	T -> C	ATT -> ATC		69	SNP (transition)	None	0.971	0.029
C	T	2916	3144	EPIYA_B	C -> T	TAC -> TAT		69	SNP (transition)	None		1
C	T	2918	3146	EPIYA_B	C -> T	GCT -> GTT	A -> V	69	SNP (transition)	Substitution	0.986	0.014
G	A	2922	3150	EPIYA_B	G -> A	ACG -> ACA		69	SNP (transition)	None	0.681	0.29
G	C	2922	3150	EPIYA_B	G -> C	ACG -> ACC		69	SNP (transversion)	None	0.681	0.014
G	T	2922	3150	EPIYA_B	G -> T	ACG -> ACT		69	SNP (transversion)	None	0.681	0.014
A	G	2930	3158	EPIYA_B	A -> G	GAT -> GGT	D -> G	69	SNP (transition)	Substitution	0.986	0.014
C	A	2934	3162	EPIYA_B	C -> A	CTC -> CTA		69	SNP (transversion)	None	0.942	0.014
C	T	2934	3162	EPIYA_B	C -> T	CTC -> CTT		69	SNP (transition)	None	0.942	0.043
G	C	2935	3163	EPIYA_B	G -> C	GGC -> CGC	G -> R	69	SNP (transversion)	Substitution	0.986	0.014
G	C	2936	3164		G -> C	GGC -> GCC	G -> A	69	SNP (transversion)	Substitution	0.986	0.014
C	T	2937	3165		C -> T	GGC -> GGT		69	SNP (transition)	None	0.884	0.116
G	C	2938	3166		G -> C	GGA -> CGA	G -> R	69	SNP (transversion)	Substitution	0.986	0.014
C	G	2941	3169		C -> G	CCT -> GCT	P -> A	68	SNP (transversion)	Substitution	0.956	0.015
C	T	2941	3169		C -> T	CCT -> TCT	P -> S	68	SNP (transition)	Substitution	0.956	0.029
C	T	2946	3174	cm_motif	C -> T	TTC -> TTT		68	SNP (transition)	None	0.985	0.015
A	G	2954	3182	cm_motif	A -> G	AAA -> AGA	K -> R	68	SNP (transition)	Substitution	0.985	0.015
G	A	2957	3185	cm_motif	G -> A	AGG -> AAG	R -> K	68	SNP (transition)	Substitution	0.912	0.074
G	R	2957	3185	cm_motif	G -> R	AGG -> ARG	R -> ?	68	SNP	Substitution	0.912	0.015
G	A	2958	3186	cm_motif	G -> A	AGG -> AGA		68	SNP (transition)	None	0.956	0.029
G	R	2958	3186	cm_motif	G -> R	AGG -> AGR		68	SNP	None	0.956	0.015
C	A	2959	3187	cm_motif	C -> A	CAT -> AAT	H -> N	68	SNP (transversion)	Substitution	0.971	0.029
A	G	2960	3188	cm_motif	A -> G	CAT -> CGT	H -> R	68	SNP (transition)	Substitution	0.985	0.015
T	G	2961	3189	cm_motif	T -> G	CAT -> CAG	H -> Q	68	SNP (transversion)	Substitution	0.985	0.015
A	C	2963	3191	cm_motif	A -> C	GAT -> GCT	D -> A	68	SNP (transversion)	Substitution	0.926	0.044
A	G	2963	3191	cm_motif	A -> G	GAT -> GGT	D -> G	68	SNP (transition)	Substitution	0.926	0.015
A	M	2963	3191	cm_motif	A -> M	GAT -> GMT	D -> ?	68	SNP	Substitution	0.926	0.015
A	G	2966	3194	cm_motif	A -> G	AAA -> AGA	K -> R	68	SNP (transition)	Substitution	0.985	0.015
G	A	2968	3196	cm_motif	G -> A	GTT -> ATT	V -> I	68	SNP (transition)	Substitution	0.971	0.015
A	G	2972	3200	cm_motif	A -> G	GAT -> GGT	D -> G	67	SNP (transition)	Substitution	0.985	0.015
T	A	2973	3201	cm_motif	T -> A	GAT -> GAA	D -> E	67	SNP (transversion)	Substitution	0.925	0.06
G	A	2974	3202	cm_motif	G -> A	GAT -> AAT	D -> N	67	SNP (transition)	Substitution	0.97	0.015
C	T	2979	3207	cm_motif	C -> T	CTC -> CTT		67	SNP (transition)	None	0.94	0.06
T	A	2982	3210	cm_motif	T -> A	AGT -> AGA	S -> R	67	SNP (transversion)	Substitution	0.97	0.015
T	C	2982	3210	cm_motif	T -> C	AGT -> AGC		67	SNP (transition)	None	0.97	0.015
A	G	2984	3212	cm_motif	A -> G	AAG -> AGG	K -> R	67	SNP (transition)	Substitution	0.985	0.015
C	A	2992	3322		C -> A	CGA -> AGA		64	SNP (transversion)	None	0.984	0.016
G	T	2993	3323		G -> T	CGA -> CTA	R -> L	64	SNP (transversion)	Substitution	0.109	0.891
A	C	2994	3324		A -> C	CGA -> CGC		64	SNP (transversion)	None	0.094	0.031
A	T	2994	3324		A -> T	CGA -> CGT		64	SNP (transversion)	None	0.094	0.859
A	W	2994	3324		A -> W	CGA -> CGW		64	SNP	None	0.094	0.016
G	T	2999	3329		G -> T	AGG -> ATG	R -> M	64	SNP (transversion)	Substitution	0.984	0.016
G	A	3000	3330		G -> A	AGG -> AGA		64	SNP (transition)	None	0.969	0.031
A	G	3002	3332		A -> G	AAT -> AGT	N -> S	64	SNP (transition)	Substitution	0.938	0.047
A	T	3002	3332		A -> T	AAT -> ATT	N -> I	64	SNP (transversion)	Substitution	0.938	0.016
T	A	3003	3333		T -> A	AAT -> AAA	N -> K	63	SNP (transversion)	Substitution	0.429	0.032
T	C	3003	3333		T -> C	AAT -> AAC		63	SNP (transition)	None	0.429	0.079
T	G	3003	3333		T -> G	AAT -> AAG	N -> K	63	SNP (transversion)	Substitution	0.429	0.46
C	A	3004	3334		C -> A	CAA -> AAA	Q -> K	63	SNP (transversion)	Substitution	0.952	0.048
A	G	3006	3336		A -> G	CAA -> CAG		63	SNP (transition)	None	0.952	0.048
G	A	3007	3337		G -> A	GAA -> AAA	E -> K	63	SNP (transition)	Substitution	0.476	0.175
G	C	3007	3337		G -> C	GAA -> CAA	E -> Q	63	SNP (transversion)	Substitution	0.476	0.349
A	G	3008	3338		A -> G	GAA -> GGA	E -> G	63	SNP (transition)	Substitution	0.984	0.016
A	G	3017	3347		A -> G	CAG -> CGG	Q -> R	63	SNP (transition)	Substitution	0.984	0.016
G	A	3018	3348		G -> A	CAG -> CAA		63	SNP (transition)	None	0.952	0.048
A	G	3019	3349		A -> G	AAA -> GAA	K -> E	63	SNP (transition)	Substitution	0.968	0.032
A	G	3021	3351		A -> G	AAA -> AAG		62	SNP (transition)	None	0.758	0.226
A	T	3021	3351		A -> T	AAA -> AAT	K -> N	62	SNP (transversion)	Substitution	0.758	0.016
A	C	3022	3352		A -> C	ATT -> CTT	I -> L	62	SNP (transversion)	Substitution	0.968	0.032
T	C	3024	3354		T -> C	ATT -> ATC		62	SNP (transition)	None	0.968	0.016
A	G	3029	3359		A -> G	AAT -> AGT	N -> S	62	SNP (transition)	Substitution	0.968	0.016
T	G	3030	3360		T -> G	AAT -> AAG	N -> K	62	SNP (transversion)	Substitution	0.935	0.065
C	T	3031	3361		C -> T	CTC -> TTC	L -> F	62	SNP (transition)	Substitution	0.903	0.081
A	G	3035	3365		A -> G	AAT -> AGT	N -> S	56	SNP (transition)	Substitution	0.696	0.304
T	C	3036	3366		T -> C	AAT -> AAC		56	SNP (transition)	None	0.982	0.018
C	T	3037	3367		C -> T			56	SNP (transition)	Truncation	0.982	0.018
A	C	3038	3368		A -> C	CAA -> CCA	Q -> P	56	SNP (transversion)	Substitution	0.964	0.036
A	G	3039	3369		A -> G	CAA -> CAG		55	SNP (transition)	None	0.873	0.127
G	A	3043	3373		G -> A	GTA -> ATA	V -> I	53	SNP (transition)	Substitution	0.962	0.038
A	G	3045	3375		A -> G	GTA -> GTG		50	SNP (transition)	None	0.98	0.02
A	C	3048	3378		A -> C	TCA -> TCC		46	SNP (transversion)	None	0.978	0.022
A	T	3051	3381		A -> T	GAA -> GAT	E -> D	38	SNP (transversion)	Substitution	0.974	0.026
T	C	3054	3384		T -> C	GCT -> GCC		38	SNP (transition)	None	0.974	0.026
C	T	3059	3389		C -> T	GCA -> GTA	A -> V	36	SNP (transition)	Substitution	0.972	0.028
G	A	3061	3391		G -> A	GGT -> AGT	G -> S	36	SNP (transition)	Substitution	0.972	0.028
T	A	3065	3395		T -> A	TTT -> TAT	F -> Y	35	SNP (transversion)	Substitution	0.629	0.343
T	G	3065	3395		T -> G	TTT -> TGT	F -> C	35	SNP (transversion)	Substitution	0.629	0.029
G	A	3070	3400		G -> A	GGC -> AGC	G -> S	35	SNP (transition)	Substitution	0.943	0.057
C	T	3075	3405		C -> T	AAC -> AAT		35	SNP (transition)	None	0.314	0.686
G	A	3079	3409		G -> A	GAG -> AAG	E -> K	35	SNP (transition)	Substitution	0.943	0.057
A	G	3080	3410		A -> G	GAG -> GGG	E -> G	34	SNP (transition)	Substitution	0.971	0.029
G	A	3081	3411		G -> A	GAG -> GAA		34	SNP (transition)	None	0.647	0.353
C	G	3082	3412		C -> G	CAA -> GAA	Q -> E	34	SNP (transversion)	Substitution	0.971	0.029
A	G	3083	3413		A -> G	CAA -> CGA	Q -> R	33	SNP (transition)	Substitution	0.909	0.091
A	C	3092	3422		A -> C	GAC -> GCC	D -> A	15	SNP (transversion)	Substitution	0.867	0.067
A	G	3092	3422		A -> G	GAC -> GGC	D -> G	15	SNP (transition)	Substitution	0.867	0.067
C	A	3093	3423		C -> A	GAC -> GAA	D -> E	14	SNP (transversion)	Substitution	0.786	0.071
C	G	3093	3423		C -> G	GAC -> GAG	D -> E	14	SNP (transversion)	Substitution	0.786	0.071
A	C	3094	3424		A -> C	AAG -> CAG	K -> Q	12	SNP (transversion)	Substitution	0.667	0.25
A	G	3094	3424		A -> G	AAG -> GAG	K -> E	12	SNP (transition)	Substitution	0.667	0.083
A	C	3095	3425		A -> C	AAG -> ACG	K -> T	12	SNP (transversion)	Substitution	0.833	0.083
G	A	3096	3426		G -> A	AAG -> AAA		11	SNP (transition)	None	0.636	0.182
G	C	3096	3426		G -> C	AAG -> AAC	K -> N	11	SNP (transversion)	Substitution	0.636	0.091
G	A	193	193		G -> A	GGA -> AGA	G -> R	84	SNP (transition)	Substitution	0.905	0.095
A	G	334	334		A -> G	AAG -> GAG	K -> E	85	SNP (transition)	Substitution	0.871	0.118
A	G	344	344		A -> G	CAG -> CGG	Q -> R	85	SNP (transition)	Substitution	0.871	0.118
C	G	623	623		C -> G	ACT -> AGT	T -> S	85	SNP (transversion)	Substitution	0.776	0.106
A	G	658	658		A -> G	ATA -> GTA	I -> V	101	SNP (transition)	Substitution	0.356	0.069
G	C	751	754		G -> C	GAC -> CAC	D -> H	101	SNP (transversion)	Substitution	0.347	0.069
G	A	910	907		G -> A	GCT -> ACT	A -> T	101	SNP (transition)	Substitution	0.327	0.089
G	T	1196	1196		G -> T	CGA -> CTA	R -> L	101	SNP (transversion)	Substitution	0.307	0.059
A	G	1696	1696		A -> G	ACC -> GCC	T -> A	101	SNP (transition)	Substitution	0.129	0.198
C	T	1697	1697		C -> T	ACC -> ATC	T -> I	101	SNP (transition)	Substitution	0.267	0.05
A	C	1806	1811		A -> C	GAA -> GAC	E -> D	101	SNP (transversion)	Substitution	0.287	0.069
G	A	1814	1819		G -> A	AGC -> AAC	S -> N	101	SNP (transition)	Substitution	0.109	0.228
G	T	1951	1956		G -> T	GCT -> TCT	A -> S	101	SNP (transversion)	Substitution	0.307	0.069
T	C	2729	2957		T -> C	GTA -> GCA	V -> A	71	SNP (transition)	Substitution	0.746	0.211
G	A	2855	3083		G -> A	AGG -> AAG	R -> K	70	SNP (transition)	Substitution	0.729	0.271
A	G	3001	3331		A -> G	AAT -> GAT	N -> D	64	SNP (transition)	Substitution	0.531	0.453
A	T	3001	3331		A -> T	AAT -> TAT	N -> Y	64	SNP (transversion)	Substitution	0.531	0.016
A	G	3034	3364		A -> G	AAT -> GAT	N -> D	60	SNP (transition)	Substitution	0.9	0.1
C	G	3097	3427		C -> G	CTC -> GTC	L -> V	11	SNP (transversion)	Substitution	0.818	0.182

## Sheet: CagC
Reference Nucleotide(s)	Variant Nucleotide(s)	position in contig	position in 26695	Change	Codon Change	Amino Acid Change	Coverage	Polymorphism Type	Protein Effect	Reference Frequency	Variant Frequency
T	Y	10	10	T -> Y	TTT -> YTT	F -> ?	44	SNP	Substitution	0.773	0.091
T	C	10	10	T -> C	TTT -> CTT	F -> L	44	SNP (transition)	Substitution	0.773	0.136
G	R	17	17	G -> R	AGA -> ARA	R -> ?	44	SNP	Substitution	0.932	0.023
G	A	17	17	G -> A	AGA -> AAA	R -> K	44	SNP (transition)	Substitution	0.932	0.045
C	Y	30	30	C -> Y	AGC -> AGY		44	SNP	None	0.932	0.023
C	T	30	30	C -> T	AGC -> AGT		44	SNP (transition)	None	0.932	0.045
C	T	33	33	C -> T	TAC -> TAT		44	SNP (transition)	None	0.977	0.023
A	G	38	38	A -> G	AAA -> AGA	K -> R	44	SNP (transition)	Substitution	0.977	0.023
A	G	39	39	A -> G	AAA -> AAG		44	SNP (transition)	None	0.977	0.023
A	G	45	45	A -> G	GTA -> GTG		44	SNP (transition)	None	0.955	0.045
C	A	50	50	C -> A	ACT -> AAT	T -> N	44	SNP (transversion)	Substitution	0.977	0.023
A	G	54	54	A -> G	TTA -> TTG		44	SNP (transition)	None	0.977	0.023
C	T	58	58	C -> T	CTA -> TTA		44	SNP (transition)	None	0.977	0.023
T	C	62	62	T -> C	GTG -> GCG	V -> A	44	SNP (transition)	Substitution	0.705	0.295
G	S	63	63	G -> S	GTG -> GTS		44	SNP	None	0.977	0.023
G	R	64	64	G -> R	GTA -> RTA	V -> ?	44	SNP	Substitution	0.295	0.045
G	A	64	64	G -> A	GTA -> ATA	V -> I	44	SNP (transition)	Substitution	0.295	0.659
A	R	66	66	A -> R	GTA -> GTR		44	SNP	None	0.659	0.023
A	G	66	66	A -> G	GTA -> GTG		44	SNP (transition)	None	0.659	0.318
A	G	69	69	A -> G	ACA -> ACG		44	SNP (transition)	None	0.909	0.091
C	T	72	72	C -> T	ACC -> ACT		44	SNP (transition)	None	0.977	0.023
C	T	76	76	C -> T	CCT -> TCT	P -> S	44	SNP (transition)	Substitution	0.977	0.023
A	G	81	81	A -> G	TTA -> TTG		44	SNP (transition)	None	0.977	0.023
G	K	87	87	G -> K	GCG -> GCK		44	SNP	None	0.795	0.023
G	A	87	87	G -> A	GCG -> GCA		44	SNP (transition)	None	0.795	0.068
G	T	87	87	G -> T	GCG -> GCT		44	SNP (transversion)	None	0.795	0.114
G	T	88	88	G -> T	GTC -> TTC	V -> F	44	SNP (transversion)	Substitution	0.955	0.045
T	C	89	89	T -> C	GTC -> GCC	V -> A	44	SNP (transition)	Substitution	0.977	0.023
C	T	90	90	C -> T	GTC -> GTT		44	SNP (transition)	None	0.795	0.205
C	S	92	92	C -> S	ACC -> ASC	T -> ?	44	SNP	Substitution	0.75	0.023
C	G	92	92	C -> G	ACC -> AGC	T -> S	44	SNP (transversion)	Substitution	0.75	0.159
C	A	92	92	C -> A	ACC -> AAC	T -> N	44	SNP (transversion)	Substitution	0.75	0.068
C	Y	93	93	C -> Y	ACC -> ACY		44	SNP	None	0.795	0.023
C	T	93	93	C -> T	ACC -> ACT		44	SNP (transition)	None	0.795	0.182
G	A	95	95	G -> A	AGT -> AAT	S -> N	44	SNP (transition)	Substitution	0.841	0.159
G	A	100	100	G -> A	GCA -> ACA	A -> T	44	SNP (transition)	Substitution	0.864	0.136
C	M	101	101	C -> M	GCA -> GMA	A -> ?	44	SNP	Substitution	0.977	0.023
G	R	103	103	G -> R	GAA -> RAA	E -> ?	44	SNP	Substitution	0.136	0.023
G	A	103	103	G -> A	GAA -> AAA	E -> K	44	SNP (transition)	Substitution	0.136	0.841
A	S	104	104	A -> S	GAA -> GSA	E -> ?	44	SNP	Substitution	0.023	0.023
A	C	104	104	A -> C	GAA -> GCA	E -> A	44	SNP (transversion)	Substitution	0.023	0.955
A	G	105	105	A -> G	GAA -> GAG		44	SNP (transition)	None	0.932	0.068
C	T	108	108	C -> T	GGC -> GGT		44	SNP (transition)	None	0.977	0.023
G	R	109	109	G -> R	GTT -> RTT	V -> ?	44	SNP	Substitution	0.795	0.045
G	A	109	109	G -> A	GTT -> ATT	V -> I	44	SNP (transition)	Substitution	0.795	0.159
T	Y	111	111	T -> Y	GTT -> GTY		44	SNP	None	0.523	0.023
T	C	111	111	T -> C	GTT -> GTC		44	SNP (transition)	None	0.523	0.455
A	G	112	112	A -> G	ACT -> GCT	T -> A	44	SNP (transition)	Substitution	0.818	0.159
A	T	112	112	A -> T	ACT -> TCT	T -> S	44	SNP (transversion)	Substitution	0.818	0.023
C	G	113	113	C -> G	ACT -> AGT	T -> S	44	SNP (transversion)	Substitution	0.977	0.023
T	C	114	114	T -> C	ACT -> ACC		44	SNP (transition)	None	0.977	0.023
G	R	117	117	G -> R	GAG -> GAR		44	SNP	None	0.773	0.023
G	A	117	117	G -> A	GAG -> GAA		44	SNP (transition)	None	0.773	0.205
A	R	122	122	A -> R	AAA -> ARA	K -> ?	44	SNP	Substitution	0.886	0.023
A	G	122	122	A -> G	AAA -> AGA	K -> R	44	SNP (transition)	Substitution	0.886	0.091
A	R	124	124	A -> R	ACT -> RCT	T -> ?	44	SNP	Substitution	0.864	0.023
A	G	124	124	A -> G	ACT -> GCT	T -> A	44	SNP (transition)	Substitution	0.864	0.091
A	T	124	124	A -> T	ACT -> TCT	T -> S	44	SNP (transversion)	Substitution	0.864	0.023
C	G	125	125	C -> G	ACT -> AGT	T -> S	44	SNP (transversion)	Substitution	0.864	0.136
T	G	132	132	T -> G	GTT -> GTG		44	SNP (transversion)	None	0.977	0.023
A	R	133	133	A -> R	ATT -> RTT	I -> ?	44	SNP	Substitution	0.773	0.045
A	G	133	133	A -> G	ATT -> GTT	I -> V	44	SNP (transition)	Substitution	0.773	0.182
T	C	134	134	T -> C	ATT -> ACT	I -> T	44	SNP (transition)	Substitution	0.977	0.023
G	R	138	138	G -> R	CAG -> CAR		44	SNP	None	0.977	0.023
C	T	141	141	C -> T	ATC -> ATT		44	SNP (transition)	None	0.977	0.023
T	G	145	145	T -> G	TCT -> GCT	S -> A	44	SNP (transversion)	Substitution	0.977	0.023
C	Y	151	151	C -> Y	CTA -> YTA		44	SNP	None	0.773	0.023
C	T	151	151	C -> T	CTA -> TTA		44	SNP (transition)	None	0.773	0.205
G	R	156	156	G -> R	GCG -> GCR		44	SNP	None	0.932	0.023
G	A	156	156	G -> A	GCG -> GCA		44	SNP (transition)	None	0.932	0.045
G	K	165	165	G -> K	GGG -> GGK		44	SNP	None	0.136	0.045
G	T	165	165	G -> T	GGG -> GGT		44	SNP (transversion)	None	0.136	0.818
T	K	168	168	T -> K	GGT -> GGK		44	SNP	None	0.909	0.023
T	G	168	168	T -> G	GGT -> GGG		44	SNP (transversion)	None	0.909	0.068
C	T	171	171	C -> T	TGC -> TGT		44	SNP (transition)	None	0.955	0.045
T	Y	175	175	T -> Y	TTA -> YTA		44	SNP	None	0.227	0.068
T	C	175	175	T -> C	TTA -> CTA		44	SNP (transition)	None	0.227	0.705
G	A	180	180	G -> A	GGG -> GGA		44	SNP (transition)	None	0.955	0.045
C	T	189	189	C -> T	GGC -> GGT		44	SNP (transition)	None	0.932	0.068
G	R	195	195	G -> R	GCG -> GCR		44	SNP	None	0.636	0.045
G	A	195	195	G -> A	GCG -> GCA		44	SNP (transition)	None	0.636	0.318
T	Y	219	219	T -> Y	GAT -> GAY		44	SNP	None	0.045	0.023
T	C	219	219	T -> C	GAT -> GAC		44	SNP (transition)	None	0.045	0.932
A	C	226	226	A -> C	AGA -> CGA		44	SNP (transversion)	None	0.977	0.023
G	A	234	234	G -> A	CAG -> CAA		44	SNP (transition)	None	0.841	0.159
G	A	237	237	G -> A	GCG -> GCA		44	SNP (transition)	None	0.955	0.045
T	Y	240	240	T -> Y	ACT -> ACY		44	SNP	None	0.955	0.023
T	C	240	240	T -> C	ACT -> ACC		44	SNP (transition)	None	0.955	0.023
C	Y	252	252	C -> Y	TAC -> TAY		44	SNP	None	0.591	0.068
C	T	252	252	C -> T	TAC -> TAT		44	SNP (transition)	None	0.591	0.341
G	R	255	255	G -> R	GCG -> GCR		44	SNP	None	0.614	0.045
G	A	255	255	G -> A	GCG -> GCA		44	SNP (transition)	None	0.614	0.341
A	R	258	258	A -> R	CAA -> CAR		44	SNP	None	0.386	0.023
A	G	258	258	A -> G	CAA -> CAG		44	SNP (transition)	None	0.386	0.591
T	Y	267	267	T -> Y	GCT -> GCY		44	SNP	None	0.977	0.023
G	K	279	279	G -> K	GTG -> GTK		44	SNP	None	0.909	0.023
G	A	279	279	G -> A	GTG -> GTA		44	SNP (transition)	None	0.909	0.045
G	T	279	279	G -> T	GTG -> GTT		44	SNP (transversion)	None	0.909	0.023
A	R	282	282	A -> R	GCA -> GCR		44	SNP	None	0.977	0.023
C	T	285	285	C -> T	GGC -> GGT		44	SNP (transition)	None	0.795	0.205
T	Y	288	288	T -> Y	GGT -> GGY		44	SNP	None	0.75	0.023
T	C	288	288	T -> C	GGT -> GGC		44	SNP (transition)	None	0.75	0.227
A	W	296	296	A -> W	TAT -> TWT	Y -> ?	44	SNP	Substitution	0.932	0.023
A	T	296	296	A -> T	TAT -> TTT	Y -> F	44	SNP (transversion)	Substitution	0.932	0.045
G	R	300	300	G -> R	TTG -> TTR		44	SNP	None	0.932	0.023
G	A	300	300	G -> A	TTG -> TTA		44	SNP (transition)	None	0.932	0.045
C	T	303	303	C -> T	AGC -> AGT		44	SNP (transition)	None	0.977	0.023
A	R	304	304	A -> R	ACT -> RCT	T -> ?	44	SNP	Substitution	0.977	0.023
G	A	309	309	G -> A	AAG -> AAA		44	SNP (transition)	None	0.932	0.068
C	T	318	318	C -> T	TTC -> TTT		44	SNP (transition)	None	0.977	0.023
A	G	329	329	A -> G	GAG -> GGG	E -> G	44	SNP (transition)	Substitution	0.977	0.023
G	R	330	330	G -> R	GAG -> GAR		44	SNP	None	0.273	0.068
G	A	330	330	G -> A	GAG -> GAA		44	SNP (transition)	None	0.273	0.636
G	T	330	330	G -> T	GAG -> GAT	E -> D	44	SNP (transversion)	Substitution	0.273	0.023
A	G	331	331	A -> G	AGC -> GGC	S -> G	44	SNP (transition)	Substitution	0.773	0.227
G	A	332	332	G -> A	AGC -> AAC	S -> N	44	SNP (transition)	Substitution	0.977	0.023
C	Y	333	333	C -> Y	AGC -> AGY		44	SNP	None	0.023	0.045
C	T	333	333	C -> T	AGC -> AGT		44	SNP (transition)	None	0.023	0.932
G	T	340	340	G -> T	GCT -> TCT	A -> S	44	SNP (transversion)	Substitution	0.977	0.023
G	R	344	344	G -> R	AGC -> ARC	S -> ?	44	SNP	Substitution	0.909	0.023
G	A	344	344	G -> A	AGC -> AAC	S -> N	44	SNP (transition)	Substitution	0.909	0.068
C	T	345	345	C -> T	AGC -> AGT		44	SNP (transition)	None	0.977	0.023

## Sheet: CagE
Reference Nucleotide(s)	Variant Nucleotide(s)	position in contig	position in 26695	Change	Codon Change	Amino Acid Change	Coverage	Polymorphism Type	Protein Effect	Reference Frequency	Variant Frequency
T	C	2	2	T -> C	GTG -> GCG	V -> A	47	SNP (transition)	Substitution	0.979	0.021
A	G	18	18	A -> G	AAA -> AAG		47	SNP (transition)	None	0.511	0.468
A	R	18	18	A -> R	AAA -> AAR		47	SNP	None	0.511	0.021
A	G	21	21	A -> G	CAA -> CAG		47	SNP (transition)	None	0.638	0.362
C	T	27	27	C -> T	GAC -> GAT		47	SNP (transition)	None	0.574	0.426
G	A	43	43	G -> A	GTC -> ATC	V -> I	47	SNP (transition)	Substitution	0.447	0.511
G	R	43	43	G -> R	GTC -> RTC	V -> ?	47	SNP	Substitution	0.447	0.043
C	T	45	45	C -> T	GTC -> GTT		47	SNP (transition)	None	0.681	0.298
C	Y	45	45	C -> Y	GTC -> GTY		47	SNP	None	0.681	0.021
C	G	69	69	C -> G	CGC -> CGG		47	SNP (transversion)	None	0.319	0.66
C	S	69	69	C -> S	CGC -> CGS		47	SNP	None	0.319	0.021
A	G	72	72	A -> G	CAA -> CAG		47	SNP (transition)	None	0.319	0.66
A	R	72	72	A -> R	CAA -> CAR		47	SNP	None	0.319	0.021
A	C	76	76	A -> C	AAA -> CAA	K -> Q	47	SNP (transversion)	Substitution	0.191	0.787
A	M	76	76	A -> M	AAA -> MAA	K -> ?	47	SNP	Substitution	0.191	0.021
A	G	90	90	A -> G	GAA -> GAG		47	SNP (transition)	None	0.383	0.574
A	R	90	90	A -> R	GAA -> GAR		47	SNP	None	0.383	0.043
G	A	97	97	G -> A	GCA -> ACA	A -> T	47	SNP (transition)	Substitution	0.894	0.106
G	A	111	111	G -> A	AAG -> AAA		47	SNP (transition)	None	0.723	0.255
G	R	111	111	G -> R	AAG -> AAR		47	SNP	None	0.723	0.021
G	A	115	115	G -> A	GTC -> ATC	V -> I	47	SNP (transition)	Substitution	0.809	0.17
G	R	115	115	G -> R	GTC -> RTC	V -> ?	47	SNP	Substitution	0.809	0.021
C	T	117	117	C -> T	GTC -> GTT		47	SNP (transition)	None	0.83	0.17
G	A	155	155	G -> A	AGG -> AAG	R -> K	47	SNP (transition)	Substitution	0.979	0.021
G	A	156	156	G -> A	AGG -> AGA		47	SNP (transition)	None	0.957	0.043
G	A	159	159	G -> A	TTG -> TTA		47	SNP (transition)	None	0.979	0.021
C	T	180	180	C -> T	TTC -> TTT		47	SNP (transition)	None	0.213	0.766
C	Y	180	180	C -> Y	TTC -> TTY		47	SNP	None	0.213	0.021
C	T	189	189	C -> T	TCC -> TCT		47	SNP (transition)	None	0.894	0.064
C	Y	189	189	C -> Y	TCC -> TCY		47	SNP	None	0.894	0.043
T	C	192	192	T -> C	TCT -> TCC		47	SNP (transition)	None	0.511	0.468
T	Y	192	192	T -> Y	TCT -> TCY		47	SNP	None	0.511	0.021
G	A	204	204	G -> A	TTG -> TTA		47	SNP (transition)	None	0.872	0.106
G	R	204	204	G -> R	TTG -> TTR		47	SNP	None	0.872	0.021
A	C	213	213	A -> C	ACA -> ACC		47	SNP (transversion)	None	0.83	0.149
A	M	213	213	A -> M	ACA -> ACM		47	SNP	None	0.83	0.021
C	T	220	220	C -> T	CTA -> TTA		47	SNP (transition)	None	0.213	0.787
G	R	262	262	G -> R	GTA -> RTA	V -> ?	47	SNP	Substitution	0.979	0.021
A	R	264	264	A -> R	GTA -> GTR		47	SNP	None	0.936	0.043
A	G	264	264	A -> G	GTA -> GTG		47	SNP (transition)	None	0.936	0.021
G	K	267	267	G -> K	GCG -> GCK		47	SNP	None	0.979	0.021
T	W	282	282	T -> W	CTT -> CTW		47	SNP	None	0.979	0.021
G	S	283	283	G -> S	GTA -> STA	V -> ?	47	SNP	Substitution	0.979	0.021
A	W	302	302	A -> W	AAA -> AWA	K -> ?	47	SNP	Substitution	0.979	0.021
T	C	309	309	T -> C	TAT -> TAC		47	SNP (transition)	None	0.617	0.319
T	Y	309	309	T -> Y	TAT -> TAY		47	SNP	None	0.617	0.064
G	A	336	336	G -> A	GCG -> GCA		47	SNP (transition)	None	0.915	0.043
G	R	336	336	G -> R	GCG -> GCR		47	SNP	None	0.915	0.043
G	R	370	370	G -> R	GTG -> RTG	V -> ?	47	SNP	Substitution	0.979	0.021
G	R	372	372	G -> R	GTG -> GTR		47	SNP	None	0.979	0.021
G	A	384	384	G -> A	GCG -> GCA		47	SNP (transition)	None	0.872	0.106
G	R	384	384	G -> R	GCG -> GCR		47	SNP	None	0.872	0.021
T	G	426	426	T -> G	GCT -> GCG		47	SNP (transversion)	None	0.872	0.085
T	K	426	426	T -> K	GCT -> GCK		47	SNP	None	0.872	0.043
G	A	462	462	G -> A	AGG -> AGA		47	SNP (transition)	None	0.404	0.511
G	R	462	462	G -> R	AGG -> AGR		47	SNP	None	0.404	0.085
C	T	471	471	C -> T	AGC -> AGT		47	SNP (transition)	None	0.851	0.128
C	Y	471	471	C -> Y	AGC -> AGY		47	SNP	None	0.851	0.021
C	T	480	480	C -> T	AAC -> AAT		47	SNP (transition)	None	0.638	0.319
C	Y	480	480	C -> Y	AAC -> AAY		47	SNP	None	0.638	0.043
C	Y	483	483	C -> Y	TCC -> TCY		47	SNP	None	0.979	0.021
C	T	487	487	C -> T	CTA -> TTA		47	SNP (transition)	None	0.936	0.064
A	G	489	489	A -> G	CTA -> CTG		47	SNP (transition)	None	0.936	0.064
G	A	492	492	G -> A	GCG -> GCA		47	SNP (transition)	None	0.979	0.021
C	T	498	498	C -> T	AAC -> AAT		47	SNP (transition)	None	0.979	0.021
A	G	513	513	A -> G	TTA -> TTG		47	SNP (transition)	None	0.979	0.021
G	A	522	522	G -> A	GGG -> GGA		47	SNP (transition)	None	0.957	0.043
G	R	525	525	G -> R	GTG -> GTR		47	SNP	None	0.979	0.021
T	K	541	541	T -> K	TAT -> KAT	Y -> ?	47	SNP	Substitution	0.936	0.043
T	A	541	541	T -> A	TAT -> AAT	Y -> N	47	SNP (transversion)	Substitution	0.936	0.021
A	C	542	542	A -> C	TAT -> TCT	Y -> S	47	SNP (transversion)	Substitution	0.936	0.021
A	H	542	542	A -> H	TAT -> THT	Y -> ?	47	SNP	Substitution	0.936	0.021
A	M	542	542	A -> M	TAT -> TMT	Y -> ?	47	SNP	Substitution	0.936	0.021
T	K	543	543	T -> K	TAT -> TAK	Y -> ?	47	SNP	Substitution	0.83	0.085
T	G	543	543	T -> G			47	SNP (transversion)	Truncation	0.83	0.064
T	Y	543	543	T -> Y	TAT -> TAY		47	SNP	None	0.83	0.021
T	C	544	544	T -> C	TCT -> CCT	S -> P	47	SNP (transition)	Substitution	0.915	0.064
T	Y	544	544	T -> Y	TCT -> YCT	S -> ?	47	SNP	Substitution	0.915	0.021
G	T	569	569	G -> T	GGG -> GTG	G -> V	47	SNP (transversion)	Substitution	0.979	0.021
C	T	573	573	C -> T	GGC -> GGT		47	SNP (transition)	None	0.957	0.043
T	C	582	582	T -> C	TTT -> TTC		47	SNP (transition)	None	0.979	0.021
T	C	583	583	T -> C	TTA -> CTA		47	SNP (transition)	None	0.979	0.021
C	T	594	594	C -> T	TCC -> TCT		47	SNP (transition)	None	0.979	0.021
G	A	612	612	G -> A	GAG -> GAA		47	SNP (transition)	None	0.979	0.021
G	A	642	642	G -> A	AGG -> AGA		47	SNP (transition)	None	0.979	0.021
C	T	669	669	C -> T	TTC -> TTT		47	SNP (transition)	None	0.255	0.723
C	Y	669	669	C -> Y	TTC -> TTY		47	SNP	None	0.255	0.021
C	T	678	678	C -> T	CAC -> CAT		47	SNP (transition)	None	0.979	0.021
T	G	681	681	T -> G	ACT -> ACG		47	SNP (transversion)	None	0.915	0.064
T	C	681	681	T -> C	ACT -> ACC		47	SNP (transition)	None	0.915	0.021
G	A	682	682	G -> A	GTT -> ATT	V -> I	47	SNP (transition)	Substitution	0.319	0.681
C	A	711	711	C -> A	ACC -> ACA		47	SNP (transversion)	None	0.957	0.021
C	T	711	711	C -> T	ACC -> ACT		47	SNP (transition)	None	0.957	0.021
T	C	714	714	T -> C	AAT -> AAC		47	SNP (transition)	None	0.979	0.021
G	A	717	717	G -> A	AGG -> AGA		47	SNP (transition)	None	0.979	0.021
C	T	720	720	C -> T	GAC -> GAT		47	SNP (transition)	None	0.298	0.702
A	G	724	724	A -> G	AGT -> GGT	S -> G	47	SNP (transition)	Substitution	0.532	0.426
A	R	724	724	A -> R	AGT -> RGT	S -> ?	47	SNP	Substitution	0.532	0.043
G	A	725	725	G -> A	AGT -> AAT	S -> N	47	SNP (transition)	Substitution	0.979	0.021
A	G	730	730	A -> G	ATT -> GTT	I -> V	47	SNP (transition)	Substitution	0.596	0.362
A	R	730	730	A -> R	ATT -> RTT	I -> ?	47	SNP	Substitution	0.596	0.043
T	C	731	731	T -> C	ATT -> ACT	I -> T	47	SNP (transition)	Substitution	0.553	0.404
T	A	731	731	T -> A	ATT -> AAT	I -> N	47	SNP (transversion)	Substitution	0.553	0.021
T	Y	731	731	T -> Y	ATT -> AYT	I -> ?	47	SNP	Substitution	0.553	0.021
T	C	738	738	T -> C	TCT -> TCC		47	SNP (transition)	None	0.979	0.021
C	T	747	747	C -> T	TTC -> TTT		47	SNP (transition)	None	0.851	0.149
C	T	756	756	C -> T	GCC -> GCT		47	SNP (transition)	None	0.957	0.021
C	Y	756	756	C -> Y	GCC -> GCY		47	SNP	None	0.957	0.021
T	C	762	762	T -> C	AAT -> AAC		47	SNP (transition)	None	0.957	0.043
G	A	774	774	G -> A	AAG -> AAA		47	SNP (transition)	None	0.936	0.064
T	C	792	792	T -> C	GAT -> GAC		47	SNP (transition)	None	0.979	0.021
A	T	803	803	A -> T	TAT -> TTT	Y -> F	47	SNP (transversion)	Substitution	0.894	0.106
C	G	807	807	C -> G	CTC -> CTG		47	SNP (transversion)	None	0.915	0.085
G	A	816	816	G -> A	GAG -> GAA		47	SNP (transition)	None	0.936	0.064
C	T	835	835	C -> T	CTC -> TTC	L -> F	47	SNP (transition)	Substitution	0.979	0.021
C	T	846	846	C -> T	CCC -> CCT		47	SNP (transition)	None	0.872	0.128
T	G	849	849	T -> G	GTT -> GTG		47	SNP (transversion)	None	0.702	0.213
T	K	849	849	T -> K	GTT -> GTK		47	SNP	None	0.702	0.085
C	T	873	873	C -> T	GAC -> GAT		47	SNP (transition)	None	0.574	0.362
C	Y	873	873	C -> Y	GAC -> GAY		47	SNP	None	0.574	0.064
C	T	909	909	C -> T	GCC -> GCT		47	SNP (transition)	None	0.979	0.021
A	R	918	918	A -> R	GAA -> GAR		47	SNP	None	0.979	0.021
G	A	932	932	G -> A	AGG -> AAG	R -> K	47	SNP (transition)	Substitution	0.979	0.021
C	T	942	942	C -> T	CTC -> CTT		47	SNP (transition)	None	0.532	0.383
C	Y	942	942	C -> Y	CTC -> CTY		47	SNP	None	0.532	0.085
C	T	952	952	C -> T	CTA -> TTA		47	SNP (transition)	None	0.979	0.021
T	C	955	955	T -> C	TTG -> CTG		47	SNP (transition)	None	0.489	0.489
T	Y	955	955	T -> Y	TTG -> YTG		47	SNP	None	0.489	0.021
G	A	957	957	G -> A	TTG -> TTA		47	SNP (transition)	None	0.979	0.021
T	C	960	960	T -> C	AGT -> AGC		47	SNP (transition)	None	0.979	0.021
T	C	974	974	T -> C	ATT -> ACT	I -> T	47	SNP (transition)	Substitution	0.234	0.766
A	G	981	981	A -> G	TTA -> TTG		47	SNP (transition)	None	0.277	0.66
A	R	981	981	A -> R	TTA -> TTR		47	SNP	None	0.277	0.064
C	Y	992	992	C -> Y	ACT -> AYT	T -> ?	47	SNP	Substitution	0.936	0.043
C	T	992	992	C -> T	ACT -> ATT	T -> I	47	SNP (transition)	Substitution	0.936	0.021
T	C	993	993	T -> C	ACT -> ACC		47	SNP (transition)	None	0.213	0.766
T	Y	993	993	T -> Y	ACT -> ACY		47	SNP	None	0.213	0.021
C	S	1002	1002	C -> S	GGC -> GGS		47	SNP	None	0.979	0.021
G	R	1003	1003	G -> R	GTT -> RTT	V -> ?	47	SNP	Substitution	0.83	0.128
G	A	1003	1003	G -> A	GTT -> ATT	V -> I	47	SNP (transition)	Substitution	0.83	0.043
A	G	1006	1006	A -> G	ATT -> GTT	I -> V	47	SNP (transition)	Substitution	0.957	0.021
A	R	1006	1006	A -> R	ATT -> RTT	I -> ?	47	SNP	Substitution	0.957	0.021
T	C	1008	1008	T -> C	ATT -> ATC		47	SNP (transition)	None	0.979	0.021
C	T	1011	1011	C -> T	TAC -> TAT		47	SNP (transition)	None	0.468	0.532
A	G	1017	1017	A -> G	AAA -> AAG		47	SNP (transition)	None	0.957	0.043
-	C	1018	1018	+C			47	Insertion			0.021
-	A	1019	1018	+A			47	Insertion			0.021
-	A	1020	1018	+A			47	Insertion			0.021
G	A	1029	1026	G -> A	GAG -> GAA		47	SNP (transition)	None	0.851	0.149
T	C	1035	1032	T -> C	TAT -> TAC		47	SNP (transition)	None	0.702	0.277
T	Y	1035	1032	T -> Y	TAT -> TAY		47	SNP	None	0.702	0.021
C	T	1041	1038	C -> T	TTC -> TTT		47	SNP (transition)	None	0.255	0.745
C	T	1042	1039	C -> T	CTT -> TTT	L -> F	47	SNP (transition)	Substitution	0.617	0.383
T	G	1044	1041	T -> G	CTT -> CTG		47	SNP (transversion)	None	0.617	0.383
A	C	1078	1075	A -> C	AGA -> CGA		47	SNP (transversion)	None	0.511	0.426
A	M	1078	1075	A -> M	AGA -> MGA		47	SNP	None	0.511	0.064
A	C	1080	1077	A -> C	AGA -> AGC	R -> S	47	SNP (transversion)	Substitution	0.936	0.064
C	T	1093	1090	C -> T	CTC -> TTC	L -> F	47	SNP (transition)	Substitution	0.979	0.021
C	G	1095	1092	C -> G	CTC -> CTG		47	SNP (transversion)	None	0.936	0.064
G	A	1098	1095	G -> A	AAG -> AAA		47	SNP (transition)	None	0.809	0.17
G	R	1098	1095	G -> R	AAG -> AAR		47	SNP	None	0.809	0.021
T	A	1113	1110	T -> A	GGT -> GGA		47	SNP (transversion)	None	0.809	0.149
T	W	1113	1110	T -> W	GGT -> GGW		47	SNP	None	0.809	0.043
C	T	1137	1134	C -> T	GCC -> GCT		47	SNP (transition)	None	0.362	0.553
C	Y	1137	1134	C -> Y	GCC -> GCY		47	SNP	None	0.362	0.085
T	C	1140	1137	T -> C	AAT -> AAC		47	SNP (transition)	None	0.957	0.021
T	Y	1140	1137	T -> Y	AAT -> AAY		47	SNP	None	0.957	0.021
A	G	1158	1155	A -> G	TTA -> TTG		47	SNP (transition)	None	0.638	0.34
A	R	1158	1155	A -> R	TTA -> TTR		47	SNP	None	0.638	0.021
T	C	1161	1158	T -> C	AAT -> AAC		47	SNP (transition)	None	0.957	0.021
T	Y	1161	1158	T -> Y	AAT -> AAY		47	SNP	None	0.957	0.021
C	T	1164	1161	C -> T	GAC -> GAT		47	SNP (transition)	None	0.319	0.681
T	C	1167	1164	T -> C	GAT -> GAC		47	SNP (transition)	None	0.787	0.213
C	T	1188	1185	C -> T	AGC -> AGT		47	SNP (transition)	None	0.957	0.043
G	A	1197	1194	G -> A	GAG -> GAA		47	SNP (transition)	None	0.574	0.362
G	R	1197	1194	G -> R	GAG -> GAR		47	SNP	None	0.574	0.064
T	C	1200	1197	T -> C	ATT -> ATC		47	SNP (transition)	None	0.83	0.17
A	G	1224	1221	A -> G	CAA -> CAG		47	SNP (transition)	None	0.128	0.851
A	R	1224	1221	A -> R	CAA -> CAR		47	SNP	None	0.128	0.021
T	C	1230	1227	T -> C	GAT -> GAC		47	SNP (transition)	None	0.979	0.021
T	C	1239	1236	T -> C	GAT -> GAC		47	SNP (transition)	None	0.915	0.064
T	Y	1239	1236	T -> Y	GAT -> GAY		47	SNP	None	0.915	0.021
A	G	1242	1239	A -> G	AAA -> AAG		47	SNP (transition)	None	0.915	0.064
A	R	1242	1239	A -> R	AAA -> AAR		47	SNP	None	0.915	0.021
C	T	1251	1248	C -> T	GCC -> GCT		47	SNP (transition)	None	0.128	0.851
C	Y	1251	1248	C -> Y	GCC -> GCY		47	SNP	None	0.128	0.021
T	C	1266	1263	T -> C	TTT -> TTC		47	SNP (transition)	None	0.936	0.043
T	Y	1266	1263	T -> Y	TTT -> TTY		47	SNP	None	0.936	0.021
T	C	1269	1266	T -> C	ATT -> ATC		47	SNP (transition)	None	0.298	0.702
C	T	1272	1269	C -> T	TTC -> TTT		47	SNP (transition)	None	0.298	0.702
T	C	1284	1281	T -> C	TAT -> TAC		47	SNP (transition)	None	0.979	0.021
G	R	1287	1284	G -> R	TCG -> TCR		47	SNP	None	0.979	0.021
C	T	1296	1293	C -> T	AAC -> AAT		47	SNP (transition)	None	0.957	0.043
G	A	1302	1299	G -> A	CAG -> CAA		47	SNP (transition)	None	0.617	0.34
G	R	1302	1299	G -> R	CAG -> CAR		47	SNP	None	0.617	0.043
C	T	1314	1311	C -> T	GAC -> GAT		47	SNP (transition)	None	0.957	0.043
C	T	1318	1315	C -> T	CTA -> TTA		47	SNP (transition)	None	0.957	0.043
A	G	1320	1317	A -> G	CTA -> CTG		47	SNP (transition)	None	0.915	0.085
A	G	1338	1335	A -> G	AGA -> AGG		47	SNP (transition)	None	0.617	0.34
A	R	1338	1335	A -> R	AGA -> AGR		47	SNP	None	0.617	0.043
A	G	1353	1350	A -> G	GGA -> GGG		47	SNP (transition)	None	0.936	0.064
C	T	1356	1353	C -> T	GGC -> GGT		47	SNP (transition)	None	0.936	0.064
T	C	1359	1356	T -> C	TCT -> TCC		47	SNP (transition)	None	0.553	0.383
T	Y	1359	1356	T -> Y	TCT -> TCY		47	SNP	None	0.553	0.064
G	A	1368	1365	G -> A	CAG -> CAA		47	SNP (transition)	None	0.532	0.383
G	R	1368	1365	G -> R	CAG -> CAR		47	SNP	None	0.532	0.085
A	G	1380	1377	A -> G	TTA -> TTG		47	SNP (transition)	None	0.511	0.426
A	R	1380	1377	A -> R	TTA -> TTR		47	SNP	None	0.511	0.064
C	T	1386	1383	C -> T	TGC -> TGT		47	SNP (transition)	None	0.745	0.213
C	Y	1386	1383	C -> Y	TGC -> TGY		47	SNP	None	0.745	0.043
T	C	1388	1385	T -> C	TTG -> TCG	L -> S	47	SNP (transition)	Substitution	0.979	0.021
A	G	1395	1392	A -> G	GAA -> GAG		47	SNP (transition)	None	0.894	0.064
A	R	1395	1392	A -> R	GAA -> GAR		47	SNP	None	0.894	0.043
T	C	1396	1393	T -> C	TTA -> CTA		47	SNP (transition)	None	0.979	0.021
A	G	1398	1395	A -> G	TTA -> TTG		47	SNP (transition)	None	0.957	0.043
T	G	1421	1418	T -> G	CTA -> CGA	L -> R	47	SNP (transversion)	Substitution	0.957	0.021
T	K	1421	1418	T -> K	CTA -> CKA	L -> ?	47	SNP	Substitution	0.957	0.021
A	M	1422	1419	A -> M	CTA -> CTM		47	SNP	None	0.979	0.021
T	C	1441	1438	T -> C	TTA -> CTA		47	SNP (transition)	None	0.979	0.021
T	C	1447	1444	T -> C	TTG -> CTG		47	SNP (transition)	None	0.17	0.83
T	C	1485	1482	T -> C	GTT -> GTC		47	SNP (transition)	None	0.936	0.043
T	Y	1485	1482	T -> Y	GTT -> GTY		47	SNP	None	0.936	0.021
G	A	1488	1485	G -> A	AAG -> AAA		47	SNP (transition)	None	0.894	0.064
G	R	1488	1485	G -> R	AAG -> AAR		47	SNP	None	0.894	0.043
C	T	1494	1491	C -> T	TGC -> TGT		47	SNP (transition)	None	0.979	0.021
T	G	1500	1497	T -> G	TCT -> TCG		47	SNP (transversion)	None	0.872	0.128
C	T	1530	1527	C -> T	AAC -> AAT		47	SNP (transition)	None	0.957	0.043
A	G	1533	1530	A -> G	GCA -> GCG		47	SNP (transition)	None	0.894	0.064
A	R	1533	1530	A -> R	GCA -> GCR		47	SNP	None	0.894	0.043
C	T	1542	1539	C -> T	TTC -> TTT		47	SNP (transition)	None	0.979	0.021
C	T	1563	1560	C -> T	TTC -> TTT		47	SNP (transition)	None	0.34	0.638
C	Y	1563	1560	C -> Y	TTC -> TTY		47	SNP	None	0.34	0.021
C	T	1575	1572	C -> T	TGC -> TGT		47	SNP (transition)	None	0.936	0.064
C	T	1584	1581	C -> T	ATC -> ATT		47	SNP (transition)	None	0.957	0.043
T	C	1590	1587	T -> C	CTT -> CTC		47	SNP (transition)	None	0.957	0.043
T	C	1614	1611	T -> C	TCT -> TCC		47	SNP (transition)	None	0.957	0.043
T	C	1617	1614	T -> C	AAT -> AAC		47	SNP (transition)	None	0.872	0.128
C	T	1632	1629	C -> T	TTC -> TTT		47	SNP (transition)	None	0.936	0.064
C	A	1635	1632	C -> A	ATC -> ATA		47	SNP (transversion)	None	0.766	0.191
C	T	1635	1632	C -> T	ATC -> ATT		47	SNP (transition)	None	0.766	0.021
C	Y	1635	1632	C -> Y	ATC -> ATY		47	SNP	None	0.766	0.021
T	G	1638	1635	T -> G	GCT -> GCG		47	SNP (transversion)	None	0.745	0.213
T	C	1638	1635	T -> C	GCT -> GCC		47	SNP (transition)	None	0.745	0.021
T	K	1638	1635	T -> K	GCT -> GCK		47	SNP	None	0.745	0.021
G	A	1644	1641	G -> A	AGG -> AGA		47	SNP (transition)	None	0.298	0.681
G	R	1644	1641	G -> R	AGG -> AGR		47	SNP	None	0.298	0.021
T	G	1647	1644	T -> G	GCT -> GCG		47	SNP (transversion)	None	0.319	0.638
T	K	1647	1644	T -> K	GCT -> GCK		47	SNP	None	0.319	0.043
G	A	1657	1654	G -> A	GAT -> AAT	D -> N	47	SNP (transition)	Substitution	0.979	0.021
A	G	1664	1661	A -> G	AAT -> AGT	N -> S	47	SNP (transition)	Substitution	0.872	0.106
A	R	1664	1661	A -> R	AAT -> ART	N -> ?	47	SNP	Substitution	0.872	0.021
T	A	1665	1662	T -> A	AAT -> AAA	N -> K	47	SNP (transversion)	Substitution	0.872	0.085
T	W	1665	1662	T -> W	AAT -> AAW	N -> ?	47	SNP	Substitution	0.872	0.043
C	G	1666	1663	C -> G	CAG -> GAG	Q -> E	47	SNP (transversion)	Substitution	0.745	0.213
C	S	1666	1663	C -> S	CAG -> SAG	Q -> ?	47	SNP	Substitution	0.745	0.043
G	A	1668	1665	G -> A	CAG -> CAA		47	SNP (transition)	None	0.149	0.809
G	R	1668	1665	G -> R	CAG -> CAR		47	SNP	None	0.149	0.043
G	C	1671	1668	G -> C	GAG -> GAC	E -> D	47	SNP (transversion)	Substitution	0.511	0.489
C	T	1686	1683	C -> T	GGC -> GGT		47	SNP (transition)	None	0.532	0.404
C	Y	1686	1683	C -> Y	GGC -> GGY		47	SNP	None	0.532	0.064
T	C	1692	1689	T -> C	AGT -> AGC		47	SNP (transition)	None	0.277	0.66
T	Y	1692	1689	T -> Y	AGT -> AGY		47	SNP	None	0.277	0.064
G	C	1695	1692	G -> C	GTG -> GTC		47	SNP (transversion)	None	0.915	0.085
G	A	1698	1695	G -> A	ATG -> ATA	M -> I	47	SNP (transition)	Substitution	0.809	0.128
G	R	1698	1695	G -> R	ATG -> ATR	M -> ?	47	SNP	Substitution	0.809	0.064
C	T	1710	1707	C -> T	AGC -> AGT		47	SNP (transition)	None	0.936	0.064
G	A	1713	1710	G -> A	GAG -> GAA		47	SNP (transition)	None	0.957	0.021
G	R	1713	1710	G -> R	GAG -> GAR		47	SNP	None	0.957	0.021
C	T	1716	1713	C -> T	ATC -> ATT		47	SNP (transition)	None	0.979	0.021
G	A	1722	1719	G -> A	TCG -> TCA		47	SNP (transition)	None	0.915	0.064
G	R	1722	1719	G -> R	TCG -> TCR		47	SNP	None	0.915	0.021
T	C	1725	1722	T -> C	CCT -> CCC		47	SNP (transition)	None	0.915	0.064
T	Y	1725	1722	T -> Y	CCT -> CCY		47	SNP	None	0.915	0.021
C	T	1732	1729	C -> T	CTG -> TTG		47	SNP (transition)	None	0.532	0.383
C	Y	1732	1729	C -> Y	CTG -> YTG		47	SNP	None	0.532	0.085
G	C	1734	1731	G -> C	CTG -> CTC		47	SNP (transversion)	None	0.809	0.149
G	S	1734	1731	G -> S	CTG -> CTS		47	SNP	None	0.809	0.043
C	T	1737	1734	C -> T	AAC -> AAT		47	SNP (transition)	None	0.809	0.17
C	Y	1737	1734	C -> Y	AAC -> AAY		47	SNP	None	0.809	0.021
C	T	1740	1737	C -> T	TTC -> TTT		47	SNP (transition)	None	0.979	0.021
T	C	1749	1746	T -> C	CCT -> CCC		47	SNP (transition)	None	0.66	0.255
T	Y	1749	1746	T -> Y	CCT -> CCY		47	SNP	None	0.66	0.085
T	C	1752	1749	T -> C	ACT -> ACC		47	SNP (transition)	None	0.957	0.043
T	W	1761	1758	T -> W	GGT -> GGW		47	SNP	None	0.979	0.021
T	G	1767	1764	T -> G	GCT -> GCG		47	SNP (transversion)	None	0.894	0.085
T	K	1767	1764	T -> K	GCT -> GCK		47	SNP	None	0.894	0.021
A	G	1773	1770	A -> G	GCA -> GCG		47	SNP (transition)	None	0.957	0.043
G	A	1801	1798	G -> A	GGT -> AGT	G -> S	47	SNP (transition)	Substitution	0.894	0.085
G	R	1801	1798	G -> R	GGT -> RGT	G -> ?	47	SNP	Substitution	0.894	0.021
G	C	1802	1799	G -> C	GGT -> GCT	G -> A	47	SNP (transversion)	Substitution	0.936	0.043
G	S	1802	1799	G -> S	GGT -> GST	G -> ?	47	SNP	Substitution	0.936	0.021
T	A	1803	1800	T -> A	GGT -> GGA		47	SNP (transversion)	None	0.979	0.021
G	C	1808	1805	G -> C	GGT -> GCT	G -> A	47	SNP (transversion)	Substitution	0.957	0.043
G	A	1812	1809	G -> A	AAG -> AAA		47	SNP (transition)	None	0.894	0.106
A	C	1827	1824	A -> C	TCA -> TCC		47	SNP (transversion)	None	0.617	0.362
A	M	1827	1824	A -> M	TCA -> TCM		47	SNP	None	0.617	0.021
C	T	1833	1830	C -> T	ACC -> ACT		47	SNP (transition)	None	0.574	0.426
T	C	1834	1831	T -> C	TTG -> CTG		47	SNP (transition)	None	0.638	0.362
G	A	1836	1833	G -> A	TTG -> TTA		47	SNP (transition)	None	0.596	0.404
G	A	1848	1845	G -> A	GGG -> GGA		47	SNP (transition)	None	0.638	0.319
G	R	1848	1845	G -> R	GGG -> GGR		47	SNP	None	0.638	0.043
T	A	1854	1851	T -> A	TTT -> TTA	F -> L	47	SNP (transversion)	Substitution	0.979	0.021
T	C	1856	1853	T -> C	GTT -> GCT	V -> A	47	SNP (transition)	Substitution	0.532	0.426
T	Y	1856	1853	T -> Y	GTT -> GYT	V -> ?	47	SNP	Substitution	0.532	0.043
T	C	1857	1854	T -> C	GTT -> GTC		47	SNP (transition)	None	0.66	0.34
C	T	1858	1855	C -> T	CAC -> TAC	H -> Y	47	SNP (transition)	Substitution	0.638	0.362
C	T	1860	1857	C -> T	CAC -> CAT		47	SNP (transition)	None	0.66	0.319
C	Y	1860	1857	C -> Y	CAC -> CAY		47	SNP	None	0.66	0.021
G	A	1870	1867	G -> A	GCT -> ACT	A -> T	47	SNP (transition)	Substitution	0.894	0.085
G	R	1870	1867	G -> R	GCT -> RCT	A -> ?	47	SNP	Substitution	0.894	0.021
C	T	1871	1868	C -> T	GCT -> GTT	A -> V	47	SNP (transition)	Substitution	0.979	0.021
G	A	1880	1877	G -> A	AGC -> AAC	S -> N	47	SNP (transition)	Substitution	0.936	0.043
G	R	1880	1877	G -> R	AGC -> ARC	S -> ?	47	SNP	Substitution	0.936	0.021
C	T	1881	1878	C -> T	AGC -> AGT		47	SNP (transition)	None	0.723	0.255
C	Y	1881	1878	C -> Y	AGC -> AGY		47	SNP	None	0.723	0.021
A	G	1882	1879	A -> G	AAA -> GAA	K -> E	47	SNP (transition)	Substitution	0.957	0.043
G	A	1890	1887	G -> A	AAG -> AAA		47	SNP (transition)	None	0.915	0.064
G	R	1890	1887	G -> R	AAG -> AAR		47	SNP	None	0.915	0.021
T	C	1908	1905	T -> C	GTT -> GTC		47	SNP (transition)	None	0.362	0.596
T	Y	1908	1905	T -> Y	GTT -> GTY		47	SNP	None	0.362	0.043
C	T	1929	1926	C -> T	GGC -> GGT		47	SNP (transition)	None	0.979	0.021
G	A	1930	1927	G -> A	GCT -> ACT	A -> T	47	SNP (transition)	Substitution	0.979	0.021
G	A	1971	1968	G -> A	AAG -> AAA		47	SNP (transition)	None	0.957	0.043
G	A	1977	1974	G -> A	GAG -> GAA		47	SNP (transition)	None	0.851	0.128
G	R	1977	1974	G -> R	GAG -> GAR		47	SNP	None	0.851	0.021
C	T	1978	1975	C -> T	CTA -> TTA		47	SNP (transition)	None	0.915	0.085
A	G	1980	1977	A -> G	CTA -> CTG		47	SNP (transition)	None	0.936	0.064
G	A	2021	2018	G -> A	TGT -> TAT	C -> Y	47	SNP (transition)	Substitution	0.957	0.043
T	C	2022	2019	T -> C	TGT -> TGC		47	SNP (transition)	None	0.617	0.362
T	Y	2022	2019	T -> Y	TGT -> TGY		47	SNP	None	0.617	0.021
A	G	2032	2029	A -> G	ACA -> GCA	T -> A	47	SNP (transition)	Substitution	0.979	0.021
A	G	2035	2032	A -> G	AAT -> GAT	N -> D	47	SNP (transition)	Substitution	0.468	0.489
A	R	2035	2032	A -> R	AAT -> RAT	N -> ?	47	SNP	Substitution	0.468	0.043
G	A	2049	2046	G -> A	GAG -> GAA		47	SNP (transition)	None	0.851	0.106
G	R	2049	2046	G -> R	GAG -> GAR		47	SNP	None	0.851	0.043
A	G	2061	2058	A -> G	ACA -> ACG		47	SNP (transition)	None	0.468	0.447
A	R	2061	2058	A -> R	ACA -> ACR		47	SNP	None	0.468	0.085
T	C	2067	2064	T -> C	ATT -> ATC		47	SNP (transition)	None	0.979	0.021
T	C	2095	2092	T -> C	TTA -> CTA		47	SNP (transition)	None	0.426	0.532
T	Y	2095	2092	T -> Y	TTA -> YTA		47	SNP	None	0.426	0.043
A	G	2100	2097	A -> G	GCA -> GCG		47	SNP (transition)	None	0.426	0.532
A	R	2100	2097	A -> R	GCA -> GCR		47	SNP	None	0.426	0.043
G	A	2124	2121	G -> A	GAG -> GAA		47	SNP (transition)	None	0.277	0.702
G	R	2124	2121	G -> R	GAG -> GAR		47	SNP	None	0.277	0.021
A	G	2137	2134	A -> G	ATC -> GTC	I -> V	47	SNP (transition)	Substitution	0.723	0.234
A	R	2137	2134	A -> R	ATC -> RTC	I -> ?	47	SNP	Substitution	0.723	0.043
C	T	2148	2145	C -> T	AGC -> AGT		47	SNP (transition)	None	0.957	0.021
C	Y	2148	2145	C -> Y	AGC -> AGY		47	SNP	None	0.957	0.021
A	C	2154	2151	A -> C	GCA -> GCC		47	SNP (transversion)	None	0.957	0.021
A	T	2154	2151	A -> T	GCA -> GCT		47	SNP (transversion)	None	0.957	0.021
T	C	2163	2160	T -> C	AAT -> AAC		47	SNP (transition)	None	0.404	0.532
T	Y	2163	2160	T -> Y	AAT -> AAY		47	SNP	None	0.404	0.064
G	A	2175	2172	G -> A	GCG -> GCA		47	SNP (transition)	None	0.979	0.021
C	T	2208	2205	C -> T	AAC -> AAT		47	SNP (transition)	None	0.894	0.106
C	T	2220	2217	C -> T	CCC -> CCT		47	SNP (transition)	None	0.957	0.043
T	C	2235	2232	T -> C	ATT -> ATC		47	SNP (transition)	None	0.936	0.043
T	Y	2235	2232	T -> Y	ATT -> ATY		47	SNP	None	0.936	0.021
T	C	2238	2235	T -> C	AAT -> AAC		47	SNP (transition)	None	0.872	0.128
C	T	2244	2241	C -> T	TTC -> TTT		47	SNP (transition)	None	0.574	0.404
C	Y	2244	2241	C -> Y	TTC -> TTY		47	SNP	None	0.574	0.021
G	A	2247	2244	G -> A	GGG -> GGA		47	SNP (transition)	None	0.532	0.447
G	R	2247	2244	G -> R	GGG -> GGR		47	SNP	None	0.532	0.021
C	T	2256	2253	C -> T	CAC -> CAT		47	SNP (transition)	None	0.979	0.021
T	C	2259	2256	T -> C	AAT -> AAC		47	SNP (transition)	None	0.894	0.064
T	Y	2259	2256	T -> Y	AAT -> AAY		47	SNP	None	0.894	0.043
C	T	2277	2274	C -> T	GTC -> GTT		47	SNP (transition)	None	0.915	0.043
C	Y	2277	2274	C -> Y	GTC -> GTY		47	SNP	None	0.915	0.043
G	A	2280	2277	G -> A	GCG -> GCA		47	SNP (transition)	None	0.894	0.064
G	R	2280	2277	G -> R	GCG -> GCR		47	SNP	None	0.894	0.043
C	T	2288	2285	C -> T	GCA -> GTA	A -> V	47	SNP (transition)	Substitution	0.979	0.021
A	G	2289	2286	A -> G	GCA -> GCG		47	SNP (transition)	None	0.255	0.723
A	R	2289	2286	A -> R	GCA -> GCR		47	SNP	None	0.255	0.021
C	Y	2290	2287	C -> Y	CCT -> YCT	P -> ?	47	SNP	Substitution	0.979	0.021
T	C	2292	2289	T -> C	CCT -> CCC		47	SNP (transition)	None	0.979	0.021
C	Y	2298	2295	C -> Y	TGC -> TGY		47	SNP	None	0.809	0.106
C	T	2298	2295	C -> T	TGC -> TGT		47	SNP (transition)	None	0.809	0.085
G	R	2325	2322	G -> R	TGG -> TGR	W -> ?	47	SNP	Substitution	0.979	0.021
T	K	2329	2326	T -> K	TTT -> KTT	F -> ?	47	SNP	Substitution	0.979	0.021
T	W	2330	2327	T -> W	TTT -> TWT	F -> ?	47	SNP	Substitution	0.979	0.021
T	Y	2331	2328	T -> Y	TTT -> TTY		47	SNP	None	0.979	0.021
G	R	2346	2343	G -> R	ACG -> ACR		47	SNP	None	0.957	0.043
C	A	2352	2349	C -> A	CGC -> CGA		47	SNP (transversion)	None	0.957	0.021
C	T	2352	2349	C -> T	CGC -> CGT		47	SNP (transition)	None	0.957	0.021
T	C	2398	2395	T -> C	TTA -> CTA		47	SNP (transition)	None	0.979	0.021
C	T	2403	2400	C -> T	GAC -> GAT		47	SNP (transition)	None	0.894	0.085
C	Y	2403	2400	C -> Y	GAC -> GAY		47	SNP	None	0.894	0.021
T	C	2412	2409	T -> C	GAT -> GAC		47	SNP (transition)	None	0.915	0.085
G	A	2418	2415	G -> A	TCG -> TCA		47	SNP (transition)	None	0.787	0.191
G	R	2418	2415	G -> R	TCG -> TCR		47	SNP	None	0.787	0.021
C	T	2436	2433	C -> T	TAC -> TAT		47	SNP (transition)	None	0.957	0.043
G	A	2457	2454	G -> A	GAG -> GAA		47	SNP (transition)	None	0.915	0.064
G	R	2457	2454	G -> R	GAG -> GAR		47	SNP	None	0.915	0.021
T	C	2472	2469	T -> C	CGT -> CGC		47	SNP (transition)	None	0.979	0.021
C	T	2481	2478	C -> T	GTC -> GTT		47	SNP (transition)	None	0.979	0.021
A	G	2484	2481	A -> G	TTA -> TTG		47	SNP (transition)	None	0.979	0.021
T	G	2499	2496	T -> G	GCT -> GCG		47	SNP (transversion)	None	0.596	0.404
A	G	2505	2502	A -> G	AAA -> AAG		47	SNP (transition)	None	0.979	0.021
G	A	2512	2509	G -> A	GGC -> AGC	G -> S	47	SNP (transition)	Substitution	0.809	0.17
G	R	2512	2509	G -> R	GGC -> RGC	G -> ?	47	SNP	Substitution	0.809	0.021
A	W	2521	2518	A -> W	AAG -> WAG	K -> ?	47	SNP	Substitution	0.936	0.043
A	M	2521	2518	A -> M	AAG -> MAG	K -> ?	47	SNP	Substitution	0.936	0.021
A	W	2522	2519	A -> W	AAG -> AWG	K -> ?	47	SNP	Substitution	0.894	0.064
A	C	2522	2519	A -> C	AAG -> ACG	K -> T	47	SNP (transversion)	Substitution	0.894	0.043
G	A	2523	2520	G -> A	AAG -> AAA		47	SNP (transition)	None	0.936	0.021
G	K	2523	2520	G -> K	AAG -> AAK	K -> ?	47	SNP	Substitution	0.936	0.021
G	S	2523	2520	G -> S	AAG -> AAS	K -> ?	47	SNP	Substitution	0.936	0.021
G	T	2524	2521	G -> T	GTC -> TTC	V -> F	47	SNP (transversion)	Substitution	0.617	0.17
G	K	2524	2521	G -> K	GTC -> KTC	V -> ?	47	SNP	Substitution	0.617	0.064
G	S	2524	2521	G -> S	GTC -> STC	V -> ?	47	SNP	Substitution	0.617	0.064
G	C	2524	2521	G -> C	GTC -> CTC	V -> L	47	SNP (transversion)	Substitution	0.617	0.043
G	R	2524	2521	G -> R	GTC -> RTC	V -> ?	47	SNP	Substitution	0.617	0.043
A	R	2538	2535	A -> R	GTA -> GTR		47	SNP	None	0.809	0.106
A	G	2538	2535	A -> G	GTA -> GTG		47	SNP (transition)	None	0.809	0.085
C	Y	2548	2545	C -> Y	CTA -> YTA		47	SNP	None	0.872	0.085
C	T	2548	2545	C -> T	CTA -> TTA		47	SNP (transition)	None	0.872	0.043
T	C	2556	2553	T -> C	ACT -> ACC		47	SNP (transition)	None	0.979	0.021
C	T	2580	2577	C -> T	GTC -> GTT		47	SNP (transition)	None	0.362	0.574
C	Y	2580	2577	C -> Y	GTC -> GTY		47	SNP	None	0.362	0.064
A	G	2583	2580	A -> G	AGA -> AGG		47	SNP (transition)	None	0.681	0.298
A	R	2583	2580	A -> R	AGA -> AGR		47	SNP	None	0.681	0.021
G	A	2589	2586	G -> A	GCG -> GCA		47	SNP (transition)	None	0.915	0.064
G	R	2589	2586	G -> R	GCG -> GCR		47	SNP	None	0.915	0.021
G	A	2613	2610	G -> A	TTG -> TTA		47	SNP (transition)	None	0.957	0.043
G	A	2634	2631	G -> A	ACG -> ACA		47	SNP (transition)	None	0.872	0.043
G	K	2634	2631	G -> K	ACG -> ACK		47	SNP	None	0.872	0.043
G	R	2634	2631	G -> R	ACG -> ACR		47	SNP	None	0.872	0.021
G	T	2634	2631	G -> T	ACG -> ACT		47	SNP (transversion)	None	0.872	0.021
C	T	2649	2646	C -> T	TGC -> TGT		47	SNP (transition)	None	0.979	0.021
G	A	2667	2664	G -> A	TTG -> TTA		47	SNP (transition)	None	0.957	0.043
C	T	2673	2670	C -> T	AAC -> AAT		47	SNP (transition)	None	0.894	0.106
C	T	2682	2679	C -> T	GGC -> GGT		47	SNP (transition)	None	0.404	0.574
C	Y	2682	2679	C -> Y	GGC -> GGY		47	SNP	None	0.404	0.021
T	C	2685	2682	T -> C	AAT -> AAC		47	SNP (transition)	None	0.979	0.021
G	A	2706	2703	G -> A	TTG -> TTA		47	SNP (transition)	None	0.255	0.723
G	R	2706	2703	G -> R	TTG -> TTR		47	SNP	None	0.255	0.021
T	C	2709	2706	T -> C	GCT -> GCC		47	SNP (transition)	None	0.915	0.064
T	Y	2709	2706	T -> Y	GCT -> GCY		47	SNP	None	0.915	0.021
A	G	2748	2745	A -> G	GGA -> GGG		47	SNP (transition)	None	0.255	0.723
A	R	2748	2745	A -> R	GGA -> GGR		47	SNP	None	0.255	0.021
A	G	2751	2748	A -> G	CTA -> CTG		47	SNP (transition)	None	0.638	0.362
T	C	2763	2760	T -> C	ATT -> ATC		47	SNP (transition)	None	0.617	0.383
G	A	2775	2772	G -> A	CAG -> CAA		47	SNP (transition)	None	0.702	0.234
G	R	2775	2772	G -> R	CAG -> CAR		47	SNP	None	0.702	0.064
T	C	2787	2784	T -> C	CCT -> CCC		47	SNP (transition)	None	0.936	0.064
G	A	2814	2811	G -> A	AGG -> AGA		47	SNP (transition)	None	0.021	0.957
G	R	2814	2811	G -> R	AGG -> AGR		47	SNP	None	0.021	0.021
C	T	2817	2814	C -> T	GGC -> GGT		47	SNP (transition)	None	0.936	0.064
A	G	2826	2823	A -> G	AAA -> AAG		47	SNP (transition)	None	0.979	0.021
C	T	2847	2844	C -> T	TCC -> TCT		47	SNP (transition)	None	0.979	0.021
A	G	2868	2865	A -> G	AAA -> AAG		47	SNP (transition)	None	0.979	0.021
A	G	2884	2881	A -> G	ATC -> GTC	I -> V	47	SNP (transition)	Substitution	0.894	0.106
C	T	2892	2889	C -> T	AAC -> AAT		47	SNP (transition)	None	0.979	0.021
C	T	2901	2898	C -> T	ATC -> ATT		47	SNP (transition)	None	0.979	0.021
G	T	2916	2913	G -> T	CAG -> CAT	Q -> H	47	SNP (transversion)	Substitution	0.979	0.021
C	T	2918	2915	C -> T	GCC -> GTC	A -> V	47	SNP (transition)	Substitution	0.979	0.021
G	A	2925	2922	G -> A	AGG -> AGA		47	SNP (transition)	None	0.957	0.021
G	R	2925	2922	G -> R	AGG -> AGR		47	SNP	None	0.957	0.021
A	G	2944	2941	A -> G	AAG -> GAG	K -> E	47	SNP (transition)	Substitution	0.83	0.149
A	R	2944	2941	A -> R	AAG -> RAG	K -> ?	47	SNP	Substitution	0.83	0.021
T	C	2952	2949	T -> C	TAT -> TAC		47	SNP (transition)	None	0.979	0.021

## Sheet: CagL
Reference Nucleotide(s)	Variant Nucleotide(s)	position in contig	position in 26695	Change	Codon Change	Amino Acid Change	Coverage	Polymorphism Type	Protein Effect	Reference Frequency	Variant Frequency
A	C	25	25	A -> C	ATA -> CTA	I -> L	25	SNP (transversion)	Substitution	0.92	0.08
A	G	27	27	A -> G	ATA -> ATG	I -> M	25	SNP (transition)	Substitution	0.92	0.08
C	T	29	29	C -> T	TCT -> TTT	S -> F	25	SNP (transition)	Substitution	0.44	0.44
C	A	29	29	C -> A	TCT -> TAT	S -> Y	25	SNP (transversion)	Substitution	0.44	0.12
C	A	42	42	C -> A	CTC -> CTA		25	SNP (transversion)	None	0.08	0.92
T	C	78	78	T -> C	GGT -> GGC		25	SNP (transition)	None	0.08	0.92
C	T	88	88	C -> T	CTG -> TTG		25	SNP (transition)	None	0.92	0.08
G	A	90	90	G -> A	CTG -> CTA		25	SNP (transition)	None	0.8	0.08
G	T	90	90	G -> T	CTG -> CTT		25	SNP (transversion)	None	0.8	0.12
G	A	95	95	G -> A	AGC -> AAC	S -> N	25	SNP (transition)	Substitution	0.72	0.28
C	A	103	103	C -> A	CAA -> AAA	Q -> K	25	SNP (transversion)	Substitution	0.88	0.12
A	G	117	117	A -> G	CAA -> CAG		25	SNP (transition)	None	0.88	0.12
T	C	122	122	T -> C	GTG -> GCG	V -> A	25	SNP (transition)	Substitution	0.84	0.16
G	R	123	123	G -> R	GTG -> GTR		25	SNP	None	0.8	0.04
G	A	123	123	G -> A	GTG -> GTA		25	SNP (transition)	None	0.8	0.16
T	C	133	133	T -> C	TTA -> CTA		25	SNP (transition)	None	0.84	0.16
G	R	141	141	G -> R	GAG -> GAR		25	SNP	None	0.8	0.04
G	A	141	141	G -> A	GAG -> GAA		25	SNP (transition)	None	0.8	0.16
A	G	142	142	A -> G	ATT -> GTT	I -> V	25	SNP (transition)	Substitution	0.96	0.04
A	G	150	150	A -> G	TCA -> TCG		25	SNP (transition)	None	0.96	0.04
T	C	165	165	T -> C	AGT -> AGC		25	SNP (transition)	None	0.12	0.88
G	A	166	166	G -> A	GCT -> ACT	A -> T	25	SNP (transition)	Substitution	0.8	0.2
A	G	172	172	A -> G	AAT -> GAT	N -> D	25	SNP (transition)	Substitution	0.32	0.68
G	A	175	175	G -> A	GAA -> AAA	E -> K	25	SNP (transition)	Substitution	0.16	0.84
G	A	180	180	G -> A	ATG -> ATA	M -> I	25	SNP (transition)	Substitution	0.64	0.36
G	A	184	184	G -> A	GAA -> AAA	E -> K	25	SNP (transition)	Substitution	0.8	0.04
G	C	184	184	G -> C	GAA -> CAA	E -> Q	25	SNP (transversion)	Substitution	0.8	0.16
A	C	186	186	A -> C	GAA -> GAC	E -> D	25	SNP (transversion)	Substitution	0.96	0.04
T	C	192	192	T -> C	GAT -> GAC		25	SNP (transition)	None	0.92	0.08
G	A	193	193	G -> A	GCT -> ACT	A -> T	25	SNP (transition)	Substitution	0.96	0.04
C	T	196	196	C -> T	CTA -> TTA		25	SNP (transition)	None	0.92	0.08
G	A	213	213	G -> A	GCG -> GCA		25	SNP (transition)	None	0.96	0.04
T	K	219	219	T -> K	ATT -> ATK	I -> ?	25	SNP	Substitution	0.4	0.04
T	G	219	219	T -> G	ATT -> ATG	I -> M	25	SNP (transversion)	Substitution	0.4	0.56
A	G	228	228	A -> G	AGA -> AGG		25	SNP (transition)	None	0.72	0.28
C	T	300	300	C -> T	TTC -> TTT		25	SNP (transition)	None	0.28	0.72
A	T	302	302	A -> T	AAA -> ATA	K -> I	26	SNP (transversion)	Substitution	0.962	0.038
A	G	303	303	A -> G	AAA -> AAG		26	SNP (transition)	None	0.038	0.923
A	T	303	303	A -> T	AAA -> AAT	K -> N	26	SNP (transversion)	Substitution	0.038	0.038
T	G	313	313	T -> G	TCT -> GCT	S -> A	29	SNP (transversion)	Substitution	0.966	0.034
A	G	333	333	A -> G	TTA -> TTG		29	SNP (transition)	None	0.862	0.138
A	G	340	340	A -> G	ATG -> GTG	M -> V	30	SNP (transition)	Substitution	0.967	0.033
T	G	341	341	T -> G	ATG -> AGG	M -> R	30	SNP (transversion)	Substitution	0.967	0.033
C	T	348	348	C -> T	ATC -> ATT		30	SNP (transition)	None	0.967	0.033
T	C	356	355	T -> C	TTA -> CTA		31	SNP (transition)	None	0.968	0.032
A	G	367	365	A -> G	AAT -> AGT	N -> S	32	SNP (transition)	Substitution	0.938	0.031
T	K	368	366	T -> K	AAT -> AAK	N -> ?	32	SNP	Substitution	0.406	0.063
T	C	368	366	T -> C	AAT -> AAC		32	SNP (transition)	None	0.406	0.031
T	G	368	366	T -> G	AAT -> AAG	N -> K	32	SNP (transversion)	Substitution	0.406	0.469
A	C	369	367	A -> C	ACT -> CCT	T -> P	32	SNP (transversion)	Substitution	0.906	0.094
G	R	379	375	G -> R	GAG -> GAR		32	SNP	None	0.563	0.063
G	A	379	375	G -> A	GAG -> GAA		32	SNP (transition)	None	0.563	0.375
A	G	382	378	A -> G	CAA -> CAG		29	SNP (transition)	None	0.138	0.862
C	T	398	393	C -> T	TCC -> TCT		29	SNP (transition)	None	0.966	0.034
G	A	405	400	G -> A	GTT -> ATT	V -> I	29	SNP (transition)	Substitution	0.207	0.793
T	C	407	402	T -> C	GTT -> GTC		29	SNP (transition)	None	0.966	0.034
A	G	424	419	A -> G	GAA -> GGA	E -> G	28	SNP (transition)	Substitution	0.786	0.214
A	G	425	420	A -> G	GAA -> GAG		28	SNP (transition)	None	0.464	0.536
T	C	482	477	T -> C	TCT -> TCC		28	SNP (transition)	None	0.786	0.214
A	G	491	486	A -> G	GCA -> GCG		28	SNP (transition)	None	0.107	0.893
T	C	506	501	T -> C	ATT -> ATC		28	SNP (transition)	None	0.893	0.107
G	A	510	505	G -> A	GGT -> AGT	G -> S	28	SNP (transition)	Substitution	0.929	0.071
A	G	513	508	A -> G	ACA -> GCA	T -> A	28	SNP (transition)	Substitution	0.964	0.036
A	G	515	510	A -> G	ACA -> ACG		28	SNP (transition)	None	0.964	0.036
C	T	521	516	C -> T	TCC -> TCT		28	SNP (transition)	None	0.357	0.643
C	T	529	524	C -> T	ACT -> ATT	T -> I	28	SNP (transition)	Substitution	0.786	0.214
A	R	560	555	A -> R	AAA -> AAR		28	SNP	None	0.179	0.036
A	G	560	555	A -> G	AAA -> AAG		28	SNP (transition)	None	0.179	0.786
C	T	572	567	C -> T	TTC -> TTT		28	SNP (transition)	None	0.929	0.071
T	C	602	597	T -> C	GCT -> GCC		28	SNP (transition)	None	0.929	0.071
C	T	605	600	C -> T	CAC -> CAT		28	SNP (transition)	None	0.643	0.071
C	A	605	600	C -> A	CAC -> CAA	H -> Q	28	SNP (transversion)	Substitution	0.643	0.286
C	Y	608	603	C -> Y	AAC -> AAY		28	SNP	None	0.893	0.036
C	T	608	603	C -> T	AAC -> AAT		28	SNP (transition)	None	0.893	0.071
C	T	614	609	C -> T	GTC -> GTT		28	SNP (transition)	None	0.929	0.071
G	A	633	628	G -> A	GAG -> AAG	E -> K	28	SNP (transition)	Substitution	0.964	0.036
G	A	635	630	G -> A	GAG -> GAA		28	SNP (transition)	None	0.964	0.036
C	T	641	636	C -> T	GAC -> GAT		28	SNP (transition)	None	0.893	0.107
A	W	653	648	A -> W	AGA -> AGW	R -> ?	28	SNP	Substitution	0.929	0.036
A	T	653	648	A -> T	AGA -> AGT	R -> S	28	SNP (transversion)	Substitution	0.929	0.036
T	C	668	663	T -> C	AGT -> AGC		28	SNP (transition)	None	0.571	0.429
A	G	674	669	A -> G	CGA -> CGG		28	SNP (transition)	None	0.893	0.107
C	T	681	676	C -> T	CTA -> TTA		28	SNP (transition)	None	0.929	0.071
C	T	707	702	C -> T	ATC -> ATT		28	SNP (transition)	None	0.893	0.107
T	C	713	708	T -> C	GTT -> GTC		28	SNP (transition)	None	0.393	0.607

## Sheet: CagT
Reference Nucleotide(s)	Variant Nucleotide(s)	position in contig	position in 26695	Change	Codon Change	Amino Acid Change	Coverage	Polymorphism Type	Protein Effect	Reference Frequency	Variant Frequency
G	R	85	85	G -> R	GTG -> RTG	V -> ?	38	SNP	Substitution	0.974	0.026
A	W	88	88	A -> W	AAA -> WAA	K -> ?	38	SNP	Substitution	0.974	0.026
A	M	89	89	A -> M	AAA -> AMA	K -> ?	38	SNP	Substitution	0.974	0.026
	T	90	90	+T			38	Insertion	Frame Shift		0.026
A	T	93	92	A -> T	CAA -> CTA	Q -> L	38	SNP (transversion)	Substitution	0.921	0.053
A	W	93	92	A -> W	CAA -> CWA	Q -> ?	38	SNP	Substitution	0.921	0.026
	A	94	93	+A	CAA -> CAA		38	Insertion	None		0.026
	C	95	93	+C			38	Insertion	Frame Shift		0.026
A	G	96	93	A -> G	CAA -> CAG		38	SNP (transition)	None	0.947	0.026
A	R	96	93	A -> R	CAA -> CAR		38	SNP	None	0.947	0.026
A	C	98	95	A -> C	AAG -> ACG	K -> T	38	SNP (transversion)	Substitution	0.947	0.026
A	M	98	95	A -> M	AAG -> AMG	K -> ?	38	SNP	Substitution	0.947	0.026
C	T	130	127	C -> T	CTG -> TTG		38	SNP (transition)	None	0.947	0.053
G	A	138	135	G -> A	GAG -> GAA		38	SNP (transition)	None	0.684	0.158
G	R	138	135	G -> R	GAG -> GAR		38	SNP	None	0.684	0.158
G	A	150	147	G -> A	GAG -> GAA		38	SNP (transition)	None	0.974	0.026
A	C	153	150	A -> C	ATA -> ATC		38	SNP (transversion)	None	0.526	0.316
A	M	153	150	A -> M	ATA -> ATM		38	SNP	None	0.526	0.158
T	Y	162	159	T -> Y	AAT -> AAY		38	SNP	None	0.974	0.026
A	G	168	165	A -> G	AAA -> AAG		38	SNP (transition)	None	0.842	0.158
G	A	201	198	G -> A	AAG -> AAA		38	SNP (transition)	None	0.947	0.026
G	R	201	198	G -> R	AAG -> AAR		38	SNP	None	0.947	0.026
C	T	219	216	C -> T	GAC -> GAT		38	SNP (transition)	None	0.947	0.026
C	Y	219	216	C -> Y	GAC -> GAY		38	SNP	None	0.947	0.026
T	C	226	223	T -> C	TTG -> CTG		38	SNP (transition)	None	0.947	0.053
T	Y	263	260	T -> Y	GTT -> GYT	V -> ?	38	SNP	Substitution	0.974	0.026
T	C	264	261	T -> C	GTT -> GTC		38	SNP (transition)	None	0.921	0.079
C	T	267	264	C -> T	CAC -> CAT		38	SNP (transition)	None	0.289	0.553
C	Y	267	264	C -> Y	CAC -> CAY		38	SNP	None	0.289	0.158
C	Y	268	265	C -> Y	CAT -> YAT	H -> ?	38	SNP	Substitution	0.974	0.026
C	T	300	297	C -> T	GCC -> GCT		38	SNP (transition)	None	0.974	0.026
A	C	309	306	A -> C	ATA -> ATC		38	SNP (transversion)	None	0.447	0.342
A	M	309	306	A -> M	ATA -> ATM		38	SNP	None	0.447	0.184
A	T	309	306	A -> T	ATA -> ATT		38	SNP (transversion)	None	0.447	0.026
T	Y	312	309	T -> Y	CTT -> CTY		38	SNP	None	0.974	0.026
G	A	321	318	G -> A	AAG -> AAA		38	SNP (transition)	None	0.947	0.053
A	R	332	329	A -> R	CAA -> CRA	Q -> ?	38	SNP	Substitution	0.974	0.026
T	C	339	336	T -> C	AAT -> AAC		38	SNP (transition)	None	0.632	0.263
T	Y	339	336	T -> Y	AAT -> AAY		38	SNP	None	0.632	0.105
A	G	342	339	A -> G	GGA -> GGG		38	SNP (transition)	None	0.658	0.237
A	R	342	339	A -> R	GGA -> GGR		38	SNP	None	0.658	0.105
G	A	345	342	G -> A	GCG -> GCA		38	SNP (transition)	None	0.263	0.5
G	R	345	342	G -> R	GCG -> GCR		38	SNP	None	0.263	0.237
T	C	351	348	T -> C	TCT -> TCC		38	SNP (transition)	None	0.632	0.263
T	Y	351	348	T -> Y	TCT -> TCY		38	SNP	None	0.632	0.105
T	C	363	360	T -> C	TTT -> TTC		38	SNP (transition)	None	0.947	0.026
T	Y	363	360	T -> Y	TTT -> TTY		38	SNP	None	0.947	0.026
C	T	366	363	C -> T	TAC -> TAT		38	SNP (transition)	None	0.842	0.105
C	Y	366	363	C -> Y	TAC -> TAY		38	SNP	None	0.842	0.053
A	G	372	369	A -> G	CAA -> CAG		38	SNP (transition)	None	0.5	0.316
A	R	372	369	A -> R	CAA -> CAR		38	SNP	None	0.5	0.184
C	T	375	372	C -> T	CCC -> CCT		38	SNP (transition)	None	0.526	0.316
C	Y	375	372	C -> Y	CCC -> CCY		38	SNP	None	0.526	0.158
A	M	387	384	A -> M	CAA -> CAM	Q -> ?	38	SNP	Substitution	0.947	0.026
A	W	387	384	A -> W	CAA -> CAW	Q -> ?	38	SNP	Substitution	0.947	0.026
A	M	388	385	A -> M	AAG -> MAG	K -> ?	38	SNP	Substitution	0.868	0.079
A	G	388	385	A -> G	AAG -> GAG	K -> E	38	SNP (transition)	Substitution	0.868	0.026
A	T	388	385	A -> T			38	SNP (transversion)	Truncation	0.868	0.026
A	G	389	386	A -> G	AAG -> AGG	K -> R	38	SNP (transition)	Substitution	0.711	0.132
A	M	389	386	A -> M	AAG -> AMG	K -> ?	38	SNP	Substitution	0.711	0.053
A	T	389	386	A -> T	AAG -> ATG	K -> M	38	SNP (transversion)	Substitution	0.711	0.053
A	R	389	386	A -> R	AAG -> ARG	K -> ?	38	SNP	Substitution	0.711	0.026
A	W	389	386	A -> W	AAG -> AWG	K -> ?	38	SNP	Substitution	0.711	0.026
G	T	390	387	G -> T	AAG -> AAT	K -> N	38	SNP (transversion)	Substitution	0.5	0.211
G	A	390	387	G -> A	AAG -> AAA		38	SNP (transition)	None	0.5	0.053
G	R	390	387	G -> R	AAG -> AAR		38	SNP	None	0.5	0.053
G	S	390	387	G -> S	AAG -> AAS	K -> ?	38	SNP	Substitution	0.5	0.053
G	V	390	387	G -> V	AAG -> AAV	K -> ?	38	SNP	Substitution	0.5	0.053
G	C	390	387	G -> C	AAG -> AAC	K -> N	38	SNP (transversion)	Substitution	0.5	0.026
G	D	390	387	G -> D	AAG -> AAD	K -> ?	38	SNP	Substitution	0.5	0.026
G	K	390	387	G -> K	AAG -> AAK	K -> ?	38	SNP	Substitution	0.5	0.026
T	C	429	426	T -> C	CCT -> CCC		38	SNP (transition)	None	0.895	0.079
T	Y	429	426	T -> Y	CCT -> CCY		38	SNP	None	0.895	0.026
C	T	432	429	C -> T	AAC -> AAT		38	SNP (transition)	None	0.974	0.026
G	A	434	431	G -> A	AGC -> AAC	S -> N	38	SNP (transition)	Substitution	0.395	0.553
G	R	434	431	G -> R	AGC -> ARC	S -> ?	38	SNP	Substitution	0.395	0.053
A	C	442	439	A -> C	AAA -> CAA	K -> Q	38	SNP (transversion)	Substitution	0.658	0.316
A	M	442	439	A -> M	AAA -> MAA	K -> ?	38	SNP	Substitution	0.658	0.026
A	G	444	441	A -> G	AAA -> AAG		38	SNP (transition)	None	0.974	0.026
A	G	447	444	A -> G	CCA -> CCG		38	SNP (transition)	None	0.947	0.053
G	A	450	447	G -> A	CAG -> CAA		38	SNP (transition)	None	0.921	0.079
C	T	453	450	C -> T	ACC -> ACT		38	SNP (transition)	None	0.921	0.079
G	A	465	462	G -> A	TTG -> TTA		38	SNP (transition)	None	0.974	0.026
A	G	471	468	A -> G	GGA -> GGG		38	SNP (transition)	None	0.763	0.211
A	R	471	468	A -> R	GGA -> GGR		38	SNP	None	0.763	0.026
A	G	486	483	A -> G	CTA -> CTG		38	SNP (transition)	None	0.974	0.026
A	G	489	486	A -> G	GGA -> GGG		38	SNP (transition)	None	0.895	0.105
C	T	513	510	C -> T	GGC -> GGT		38	SNP (transition)	None	0.974	0.026
T	Y	519	516	T -> Y	GAT -> GAY		38	SNP	None	0.974	0.026
C	T	537	534	C -> T	AAC -> AAT		38	SNP (transition)	None	0.974	0.026
G	A	540	537	G -> A	AAG -> AAA		38	SNP (transition)	None	0.895	0.053
G	R	540	537	G -> R	AAG -> AAR		38	SNP	None	0.895	0.053
G	R	546	543	G -> R	GTG -> GTR		38	SNP	None	0.974	0.026
A	G	561	558	A -> G	GCA -> GCG		38	SNP (transition)	None	0.868	0.105
A	R	561	558	A -> R	GCA -> GCR		38	SNP	None	0.868	0.026
T	C	573	570	T -> C	GCT -> GCC		38	SNP (transition)	None	0.368	0.579
T	Y	573	570	T -> Y	GCT -> GCY		38	SNP	None	0.368	0.053
A	G	579	576	A -> G	CTA -> CTG		38	SNP (transition)	None	0.553	0.395
A	R	579	576	A -> R	CTA -> CTR		38	SNP	None	0.553	0.053
G	A	594	591	G -> A	CAG -> CAA		38	SNP (transition)	None	0.947	0.053
A	G	602	599	A -> G	AAA -> AGA	K -> R	38	SNP (transition)	Substitution	0.895	0.105
A	G	603	600	A -> G	AAA -> AAG		38	SNP (transition)	None	0.868	0.105
A	R	603	600	A -> R	AAA -> AAR		38	SNP	None	0.868	0.026
T	C	609	606	T -> C	CTT -> CTC		38	SNP (transition)	None	0.026	0.895
T	Y	609	606	T -> Y	CTT -> CTY		38	SNP	None	0.026	0.079
A	G	612	609	A -> G	TTA -> TTG		38	SNP (transition)	None	0.237	0.658
A	R	612	609	A -> R	TTA -> TTR		38	SNP	None	0.237	0.105
C	T	636	633	C -> T	ACC -> ACT		38	SNP (transition)	None	0.947	0.053
C	T	651	648	C -> T	AAC -> AAT		38	SNP (transition)	None	0.947	0.053
A	C	672	669	A -> C	ACA -> ACC		38	SNP (transversion)	None	0.289	0.632
A	M	672	669	A -> M	ACA -> ACM		38	SNP	None	0.289	0.079
G	A	702	699	G -> A	AGG -> AGA		38	SNP (transition)	None	0.895	0.105
G	A	705	702	G -> A	CAG -> CAA		38	SNP (transition)	None	0.974	0.026
G	A	709	706	G -> A	GTG -> ATG	V -> M	38	SNP (transition)	Substitution	0.974	0.026
G	A	732	729	G -> A	AAG -> AAA		38	SNP (transition)	None	0.974	0.026
C	Y	738	735	C -> Y	GGC -> GGY		38	SNP	None	0.974	0.026
C	T	747	744	C -> T	AAC -> AAT		38	SNP (transition)	None	0.947	0.053
G	A	754	751	G -> A	GCC -> ACC	A -> T	38	SNP (transition)	Substitution	0.684	0.263
G	R	754	751	G -> R	GCC -> RCC	A -> ?	38	SNP	Substitution	0.684	0.053
A	G	758	755	A -> G	AAA -> AGA	K -> R	38	SNP (transition)	Substitution	0.316	0.632
A	R	758	755	A -> R	AAA -> ARA	K -> ?	38	SNP	Substitution	0.316	0.053
G	A	762	759	G -> A	GAG -> GAA		38	SNP (transition)	None	0.895	0.079
G	R	762	759	G -> R	GAG -> GAR		38	SNP	None	0.895	0.026
A	G	768	765	A -> G	GAA -> GAG		38	SNP (transition)	None	0.974	0.026
C	T	781	778	C -> T	CTA -> TTA		38	SNP (transition)	None	0.605	0.395
A	G	783	780	A -> G	CTA -> CTG		38	SNP (transition)	None	0.316	0.605
A	R	783	780	A -> R	CTA -> CTR		38	SNP	None	0.316	0.079
G	A	810	807	G -> A	TTG -> TTA		38	SNP (transition)	None	0.132	0.789
G	R	810	807	G -> R	TTG -> TTR		38	SNP	None	0.132	0.079
A	C	813	810	A -> C	CGA -> CGC		38	SNP (transversion)	None	0.053	0.868
A	M	813	810	A -> M	CGA -> CGM		38	SNP	None	0.053	0.079
T	Y	816	813	T -> Y	AAT -> AAY		38	SNP	None	0.974	0.026
A	G	825	822	A -> G	AGA -> AGG		36	SNP (transition)	None	0.944	0.028
A	R	825	822	A -> R	AGA -> AGR		36	SNP	None	0.944	0.028

## Sheet: CagGamma
Reference Nucleotide(s)	Variant Nucleotide(s)	position in contig	position in 26695	Change	Codon Change	Amino Acid Change	Coverage	Polymorphism Type	Protein Effect	Reference Frequency	Variant Frequency
T	K	1	1	T -> K	TTG -> KTG	L -> ?	28	SNP	Substitution	0.964	0.036
T	C	2	2	T -> C	TTG -> TCG	L -> S	28	SNP (transition)	Substitution	0.893	0.036
T	Y	2	2	T -> Y	TTG -> TYG	L -> ?	28	SNP	Substitution	0.893	0.071
G	S	3	3	G -> S	TTG -> TTS	L -> ?	28	SNP	Substitution	0.964	0.036
T	W	4	4	T -> W	TTC -> WTC	F -> ?	28	SNP	Substitution	0.929	0.036
T	Y	4	4	T -> Y	TTC -> YTC	F -> ?	28	SNP	Substitution	0.929	0.036
T	W	5	5	T -> W	TTC -> TWC	F -> ?	28	SNP	Substitution	0.964	0.036
A	W	8	8	A -> W	GAG -> GWG	E -> ?	28	SNP	Substitution	0.929	0.071
A	M	10	10	A -> M	AAA -> MAA	K -> ?	28	SNP	Substitution	0.821	0.036
A	W	10	10	A -> W	AAA -> WAA	K -> ?	28	SNP	Substitution	0.821	0.143
A	G	11	11	A -> G	AAA -> AGA	K -> R	28	SNP (transition)	Substitution	0.714	0.036
A	M	11	11	A -> M	AAA -> AMA	K -> ?	28	SNP	Substitution	0.714	0.107
A	T	11	11	A -> T	AAA -> ATA	K -> I	28	SNP (transversion)	Substitution	0.714	0.143
A	C	12	12	A -> C	AAA -> AAC	K -> N	28	SNP (transversion)	Substitution	0.786	0.179
A	G	12	12	A -> G	AAA -> AAG		28	SNP (transition)	None	0.786	0.036
A	G	38	38	A -> G	AAT -> AGT	N -> S	28	SNP (transition)	Substitution	0.821	0.143
A	R	38	38	A -> R	AAT -> ART	N -> ?	28	SNP	Substitution	0.821	0.036
C	T	42	42	C -> T	TCC -> TCT		28	SNP (transition)	None	0.964	0.036
C	G	47	47	C -> G	GCC -> GGC	A -> G	28	SNP (transversion)	Substitution	0.821	0.143
C	S	47	47	C -> S	GCC -> GSC	A -> ?	28	SNP	Substitution	0.821	0.036
G	A	63	63	G -> A	AAG -> AAA		28	SNP (transition)	None	0.571	0.357
G	R	63	63	G -> R	AAG -> AAR		28	SNP	None	0.571	0.071
G	A	64	64	G -> A	GTA -> ATA	V -> I	28	SNP (transition)	Substitution	0.929	0.036
G	R	64	64	G -> R	GTA -> RTA	V -> ?	28	SNP	Substitution	0.929	0.036
A	G	67	67	A -> G	ACC -> GCC	T -> A	28	SNP (transition)	Substitution	0.893	0.107
C	M	68	68	C -> M	ACC -> AMC	T -> ?	28	SNP	Substitution	0.929	0.036
C	S	68	68	C -> S	ACC -> ASC	T -> ?	28	SNP	Substitution	0.929	0.036
C	A	69	69	C -> A	ACC -> ACA		28	SNP (transversion)	None	0.893	0.036
C	S	69	69	C -> S	ACC -> ACS		28	SNP	None	0.893	0.036
C	Y	69	69	C -> Y	ACC -> ACY		28	SNP	None	0.893	0.036
A	W	70	70	A -> W	ATT -> WTT	I -> ?	28	SNP	Substitution	0.964	0.036
T	C	72	72	T -> C	ATT -> ATC		28	SNP (transition)	None	0.643	0.321
T	Y	72	72	T -> Y	ATT -> ATY		28	SNP	None	0.643	0.036
G	R	74	74	G -> R	AGT -> ART	S -> ?	28	SNP	Substitution	0.929	0.071
T	C	75	75	T -> C	AGT -> AGC		28	SNP (transition)	None	0.964	0.036
C	Y	78	78	C -> Y	TTC -> TTY		28	SNP	None	0.964	0.036
G	R	81	81	G -> R	AAG -> AAR		28	SNP	None	0.964	0.036
G	A	84	84	G -> A	CAG -> CAA		28	SNP (transition)	None	0.393	0.536
G	R	84	84	G -> R	CAG -> CAR		28	SNP	None	0.393	0.071
T	C	87	87	T -> C	TAT -> TAC		28	SNP (transition)	None	0.393	0.5
T	Y	87	87	T -> Y	TAT -> TAY		28	SNP	None	0.393	0.107
A	G	90	90	A -> G	GAA -> GAG		28	SNP (transition)	None	0.893	0.071
A	R	90	90	A -> R	GAA -> GAR		28	SNP	None	0.893	0.036
C	A	97	97	C -> A	CTC -> ATC	L -> I	28	SNP (transversion)	Substitution	0.071	0.893
C	M	97	97	C -> M	CTC -> MTC	L -> ?	28	SNP	Substitution	0.071	0.036
T	A	102	102	T -> A	CAT -> CAA	H -> Q	28	SNP (transversion)	Substitution	0.929	0.036
T	W	102	102	T -> W	CAT -> CAW	H -> ?	28	SNP	Substitution	0.929	0.036
C	T	105	105	C -> T	ATC -> ATT		28	SNP (transition)	None	0.964	0.036
T	C	108	108	T -> C	CAT -> CAC		28	SNP (transition)	None	0.964	0.036
T	C	117	117	T -> C	GGT -> GGC		28	SNP (transition)	None	0.464	0.464
T	Y	117	117	T -> Y	GGT -> GGY		28	SNP	None	0.464	0.071
C	Y	120	120	C -> Y	TGC -> TGY		28	SNP	None	0.964	0.036
G	A	121	121	G -> A	GAC -> AAC	D -> N	28	SNP (transition)	Substitution	0.607	0.393
C	Y	123	123	C -> Y	GAC -> GAY		28	SNP	None	0.964	0.036
T	C	126	126	T -> C	AAT -> AAC		28	SNP (transition)	None	0.679	0.25
T	Y	126	126	T -> Y	AAT -> AAY		28	SNP	None	0.679	0.071
A	G	129	129	A -> G	GAA -> GAG		28	SNP (transition)	None	0.964	0.036
G	A	130	130	G -> A	GTG -> ATG	V -> M	28	SNP (transition)	Substitution	0.679	0.25
G	R	130	130	G -> R	GTG -> RTG	V -> ?	28	SNP	Substitution	0.679	0.071
G	A	132	132	G -> A	GTG -> GTA		28	SNP (transition)	None	0.679	0.25
G	R	132	132	G -> R	GTG -> GTR		28	SNP	None	0.679	0.071
A	G	133	133	A -> G	ATG -> GTG	M -> V	28	SNP (transition)	Substitution	0.357	0.607
A	R	133	133	A -> R	ATG -> RTG	M -> ?	28	SNP	Substitution	0.357	0.036
G	R	144	144	G -> R	ACG -> ACR		28	SNP	None	0.964	0.036
C	T	147	147	C -> T	CTC -> CTT		28	SNP (transition)	None	0.75	0.214
C	Y	147	147	C -> Y	CTC -> CTY		28	SNP	None	0.75	0.036
C	T	150	150	C -> T	ATC -> ATT		28	SNP (transition)	None	0.25	0.607
C	Y	150	150	C -> Y	ATC -> ATY		28	SNP	None	0.25	0.143
C	Y	156	156	C -> Y	ATC -> ATY		28	SNP	None	0.964	0.036
G	A	162	162	G -> A	TTG -> TTA		28	SNP (transition)	None	0.321	0.607
G	R	162	162	G -> R	TTG -> TTR		28	SNP	None	0.321	0.071
T	C	163	163	T -> C	TTA -> CTA		28	SNP (transition)	None	0.821	0.143
T	Y	163	163	T -> Y	TTA -> YTA		28	SNP	None	0.821	0.036
A	R	165	165	A -> R	TTA -> TTR		28	SNP	None	0.964	0.036
C	T	171	171	C -> T	AGC -> AGT		28	SNP (transition)	None	0.607	0.321
C	Y	171	171	C -> Y	AGC -> AGY		28	SNP	None	0.607	0.071
C	Y	175	175	C -> Y	CTA -> YTA		28	SNP	None	0.929	0.071
A	R	177	177	A -> R	CTA -> CTR		28	SNP	None	0.964	0.036
C	T	189	189	C -> T	AAC -> AAT		28	SNP (transition)	None	0.929	0.036
C	Y	189	189	C -> Y	AAC -> AAY		28	SNP	None	0.929	0.036
G	A	191	191	G -> A	AGG -> AAG	R -> K	28	SNP (transition)	Substitution	0.071	0.893
G	R	191	191	G -> R	AGG -> ARG	R -> ?	28	SNP	Substitution	0.071	0.036
A	C	195	195	A -> C	CGA -> CGC		28	SNP (transversion)	None	0.286	0.286
A	T	195	195	A -> T	CGA -> CGT		28	SNP (transversion)	None	0.286	0.357
A	W	195	195	A -> W	CGA -> CGW		28	SNP	None	0.286	0.036
A	Y	195	195	A -> Y	CGA -> CGY		28	SNP	None	0.286	0.036
A	T	200	200	A -> T	AAA -> ATA	K -> I	28	SNP (transversion)	Substitution	0.286	0.679
A	W	200	200	A -> W	AAA -> AWA	K -> ?	28	SNP	Substitution	0.286	0.036
A	T	201	201	A -> T	AAA -> AAT	K -> N	28	SNP (transversion)	Substitution	0.25	0.679
A	W	201	201	A -> W	AAA -> AAW	K -> ?	28	SNP	Substitution	0.25	0.071
C	A	205	205	C -> A	CTT -> ATT	L -> I	28	SNP (transversion)	Substitution	0.607	0.357
C	T	205	205	C -> T	CTT -> TTT	L -> F	28	SNP (transition)	Substitution	0.607	0.036
T	C	206	206	T -> C	CTT -> CCT	L -> P	28	SNP (transition)	Substitution	0.607	0.357
T	Y	206	206	T -> Y	CTT -> CYT	L -> ?	28	SNP	Substitution	0.607	0.036
T	A	207	207	T -> A	CTT -> CTA		28	SNP (transversion)	None	0.286	0.571
T	W	207	207	T -> W	CTT -> CTW		28	SNP	None	0.286	0.143
T	C	216	216	T -> C	ACT -> ACC		28	SNP (transition)	None	0.893	0.107
T	C	219	219	T -> C	TCT -> TCC		28	SNP (transition)	None	0.929	0.036
T	Y	219	219	T -> Y	TCT -> TCY		28	SNP	None	0.929	0.036
T	C	222	222	T -> C	TAT -> TAC		28	SNP (transition)	None	0.964	0.036
T	C	231	231	T -> C	TTT -> TTC		28	SNP (transition)	None	0.964	0.036
T	C	234	234	T -> C	CAT -> CAC		28	SNP (transition)	None	0.571	0.286
T	Y	234	234	T -> Y	CAT -> CAY		28	SNP	None	0.571	0.143
C	T	240	240	C -> T	ACC -> ACT		28	SNP (transition)	None	0.536	0.464
C	T	241	241	C -> T	CTA -> TTA		28	SNP (transition)	None	0.071	0.821
C	Y	241	241	C -> Y	CTA -> YTA		28	SNP	None	0.071	0.107
A	G	258	258	A -> G	AAA -> AAG		28	SNP (transition)	None	0.821	0.107
A	R	258	258	A -> R	AAA -> AAR		28	SNP	None	0.821	0.071
C	T	264	264	C -> T	TAC -> TAT		28	SNP (transition)	None	0.214	0.643
C	Y	264	264	C -> Y	TAC -> TAY		28	SNP	None	0.214	0.143
T	C	267	267	T -> C	CCT -> CCC		28	SNP (transition)	None	0.893	0.071
T	Y	267	267	T -> Y	CCT -> CCY		28	SNP	None	0.893	0.036
C	T	273	273	C -> T	TAC -> TAT		28	SNP (transition)	None	0.286	0.607
C	Y	273	273	C -> Y	TAC -> TAY		28	SNP	None	0.286	0.107
T	C	274	274	T -> C	TCT -> CCT	S -> P	28	SNP (transition)	Substitution	0.964	0.036
C	T	285	285	C -> T	CTC -> CTT		28	SNP (transition)	None	0.75	0.179
C	Y	285	285	C -> Y	CTC -> CTY		28	SNP	None	0.75	0.071
A	G	291	291	A -> G	AAA -> AAG		28	SNP (transition)	None	0.536	0.321
A	R	291	291	A -> R	AAA -> AAR		28	SNP	None	0.536	0.143
T	A	292	292	T -> A	TTC -> ATC	F -> I	28	SNP (transversion)	Substitution	0.464	0.429
T	W	292	292	T -> W	TTC -> WTC	F -> ?	28	SNP	Substitution	0.464	0.107
T	C	293	293	T -> C	TTC -> TCC	F -> S	28	SNP (transition)	Substitution	0.464	0.429
T	Y	293	293	T -> Y	TTC -> TYC	F -> ?	28	SNP	Substitution	0.464	0.107
C	T	301	301	C -> T	CTA -> TTA		28	SNP (transition)	None	0.464	0.464
C	Y	301	301	C -> Y	CTA -> YTA		28	SNP	None	0.464	0.071
A	C	303	303	A -> C	CTA -> CTC		28	SNP (transversion)	None	0.536	0.321
A	M	303	303	A -> M	CTA -> CTM		28	SNP	None	0.536	0.143
C	T	306	306	C -> T	AAC -> AAT		28	SNP (transition)	None	0.536	0.321
C	Y	306	306	C -> Y	AAC -> AAY		28	SNP	None	0.536	0.143
G	A	314	314	G -> A	GGT -> GAT	G -> D	28	SNP (transition)	Substitution	0.714	0.179
G	R	314	314	G -> R	GGT -> GRT	G -> ?	28	SNP	Substitution	0.714	0.107
A	G	345	345	A -> G	TTA -> TTG		28	SNP (transition)	None	0.893	0.036
A	R	345	345	A -> R	TTA -> TTR		28	SNP	None	0.893	0.071
T	C	360	360	T -> C	GAT -> GAC		28	SNP (transition)	None	0.607	0.357
T	Y	360	360	T -> Y	GAT -> GAY		28	SNP	None	0.607	0.036
T	C	363	363	T -> C	TAT -> TAC		28	SNP (transition)	None	0.607	0.357
T	Y	363	363	T -> Y	TAT -> TAY		28	SNP	None	0.607	0.036
A	C	367	367	A -> C	AAA -> CAA	K -> Q	28	SNP (transversion)	Substitution	0.821	0.107
A	M	367	367	A -> M	AAA -> MAA	K -> ?	28	SNP	Substitution	0.821	0.071
A	C	369	369	A -> C	AAA -> AAC	K -> N	28	SNP (transversion)	Substitution	0.929	0.071
A	G	372	372	A -> G	CAA -> CAG		28	SNP (transition)	None	0.714	0.25
A	R	372	372	A -> R	CAA -> CAR		28	SNP	None	0.714	0.036
C	T	376	376	C -> T	CAC -> TAC	H -> Y	28	SNP (transition)	Substitution	0.643	0.357
C	T	378	378	C -> T	CAC -> CAT		28	SNP (transition)	None	0.643	0.357
C	T	381	381	C -> T	CCC -> CCT		28	SNP (transition)	None	0.607	0.357
C	Y	381	381	C -> Y	CCC -> CCY		28	SNP	None	0.607	0.036
A	G	383	383	A -> G	AAC -> AGC	N -> S	28	SNP (transition)	Substitution	0.964	0.036
C	T	384	384	C -> T	AAC -> AAT		28	SNP (transition)	None	0.964	0.036
T	C	396	396	T -> C	TAT -> TAC		28	SNP (transition)	None	0.964	0.036
T	A	400	400	T -> A	TTA -> ATA	L -> I	28	SNP (transversion)	Substitution	0.964	0.036
A	G	405	405	A -> G	GTA -> GTG		28	SNP (transition)	None	0.643	0.214
A	R	405	405	A -> R	GTA -> GTR		28	SNP	None	0.643	0.143
A	C	414	414	A -> C	GCA -> GCC		28	SNP (transversion)	None	0.821	0.107
A	M	414	414	A -> M	GCA -> GCM		28	SNP	None	0.821	0.071
A	G	415	415	A -> G	ATA -> GTA	I -> V	28	SNP (transition)	Substitution	0.964	0.036
C	Y	420	420	C -> Y	GGC -> GGY		28	SNP	None	0.964	0.036
C	T	426	426	C -> T	TAC -> TAT		28	SNP (transition)	None	0.643	0.25
C	Y	426	426	C -> Y	TAC -> TAY		28	SNP	None	0.643	0.107
G	A	432	432	G -> A	GGG -> GGA		28	SNP (transition)	None	0.964	0.036
A	G	441	441	A -> G	AAA -> AAG		28	SNP (transition)	None	0.929	0.036
A	R	441	441	A -> R	AAA -> AAR		28	SNP	None	0.929	0.036
A	G	445	445	A -> G	AAC -> GAC	N -> D	28	SNP (transition)	Substitution	0.643	0.286
A	R	445	445	A -> R	AAC -> RAC	N -> ?	28	SNP	Substitution	0.643	0.071
C	T	447	447	C -> T	AAC -> AAT		28	SNP (transition)	None	0.714	0.25
C	Y	447	447	C -> Y	AAC -> AAY		28	SNP	None	0.714	0.036
C	T	456	456	C -> T	GGC -> GGT		26	SNP (transition)	None	0.731	0.231
C	Y	456	456	C -> Y	GGC -> GGY		26	SNP	None	0.731	0.038
G	A	457	457	G -> A	GCT -> ACT	A -> T	26	SNP (transition)	Substitution	0.5	0.385
G	R	457	457	G -> R	GCT -> RCT	A -> ?	26	SNP	Substitution	0.5	0.115
C	T	462	462	C -> T	TAC -> TAT		26	SNP (transition)	None	0.154	0.808
C	Y	462	462	C -> Y	TAC -> TAY		26	SNP	None	0.154	0.038
G	A	465	465	G -> A	GTG -> GTA		26	SNP (transition)	None	0.962	0.038
A	G	468	468	A -> G	AAA -> AAG		26	SNP (transition)	None	0.385	0.577
A	R	468	468	A -> R	AAA -> AAR		26	SNP	None	0.385	0.038
A	G	470	470	A -> G	AAA -> AGA	K -> R	26	SNP (transition)	Substitution	0.923	0.038
A	R	470	470	A -> R	AAA -> ARA	K -> ?	26	SNP	Substitution	0.923	0.038
A	G	471	471	A -> G	AAA -> AAG		26	SNP (transition)	None	0.385	0.5
A	R	471	471	A -> R	AAA -> AAR		26	SNP	None	0.385	0.115
C	T	474	474	C -> T	TTC -> TTT		26	SNP (transition)	None	0.385	0.577
C	Y	474	474	C -> Y	TTC -> TTY		26	SNP	None	0.385	0.038
T	C	477	477	T -> C	CGT -> CGC		25	SNP (transition)	None	0.64	0.24
T	Y	477	477	T -> Y	CGT -> CGY		25	SNP	None	0.64	0.12
C	S	480	480	C -> S	TGC -> TGS	C -> ?	22	SNP	Substitution	0.909	0.045
C	Y	480	480	C -> Y	TGC -> TGY		22	SNP	None	0.909	0.045
T	G	489	489	T -> G	TCT -> TCG		21	SNP (transversion)	None	0.81	0.048
T	K	489	489	T -> K	TCT -> TCK		21	SNP	None	0.81	0.143
A	G	492	492	A -> G	CAA -> CAG		21	SNP (transition)	None	0.905	0.095

## Sheet: CagV
Reference Nucleotide(s)	Variant Nucleotide(s)	position in contig	position in 26695	Change	Codon Change	Amino Acid Change	Coverage	Polymorphism Type	Protein Effect	Reference Frequency	Variant Frequency
A	T	78	78	A -> T	GCA -> GCT		18	SNP (transversion)	None	0.889	0.056
A	W	78	78	A -> W	GCA -> GCW		18	SNP	None	0.889	0.056
C	T	131	131	C -> T	GCA -> GTA	A -> V	18	SNP (transition)	Substitution	0.833	0.056
C	Y	131	131	C -> Y	GCA -> GYA	A -> ?	18	SNP	Substitution	0.833	0.111
A	G	132	132	A -> G	GCA -> GCG		18	SNP (transition)	None	0.833	0.056
A	R	132	132	A -> R	GCA -> GCR		18	SNP	None	0.833	0.111
C	T	144	144	C -> T	GCC -> GCT		18	SNP (transition)	None	0.944	0.056
G	R	145	145	G -> R	GCT -> RCT	A -> ?	18	SNP	Substitution	0.944	0.056
G	R	148	148	G -> R	GTA -> RTA	V -> ?	18	SNP	Substitution	0.944	0.056
G	A	162	162	G -> A	GTG -> GTA		18	SNP (transition)	None	0.833	0.167
G	A	180	180	G -> A	AAG -> AAA		18	SNP (transition)	None	0.944	0.056
G	A	186	186	G -> A	ACG -> ACA		18	SNP (transition)	None	0.889	0.111
T	C	201	201	T -> C	TAT -> TAC		18	SNP (transition)	None	0.944	0.056
C	T	216	216	C -> T	TAC -> TAT		18	SNP (transition)	None	0.944	0.056
C	A	243	243	C -> A	CGC -> CGA		18	SNP (transversion)	None	0.778	0.222
T	C	252	252	T -> C	GCT -> GCC		18	SNP (transition)	None	0.944	0.056
C	T	261	261	C -> T	ATC -> ATT		18	SNP (transition)	None	0.167	0.667
C	Y	261	261	C -> Y	ATC -> ATY		18	SNP	None	0.167	0.167
C	T	276	276	C -> T	GCC -> GCT		18	SNP (transition)	None	0.278	0.667
C	Y	276	276	C -> Y	GCC -> GCY		18	SNP	None	0.278	0.056
T	C	288	288	T -> C	AGT -> AGC		18	SNP (transition)	None	0.611	0.333
T	Y	288	288	T -> Y	AGT -> AGY		18	SNP	None	0.611	0.056
C	Y	293	293	C -> Y	ACT -> AYT	T -> ?	18	SNP	Substitution	0.944	0.056
A	C	306	306	A -> C	GTA -> GTC		18	SNP (transversion)	None	0.444	0.444
A	M	306	306	A -> M	GTA -> GTM		18	SNP	None	0.444	0.056
A	T	306	306	A -> T	GTA -> GTT		18	SNP (transversion)	None	0.444	0.056
C	T	327	327	C -> T	AGC -> AGT		18	SNP (transition)	None	0.5	0.444
C	Y	327	327	C -> Y	AGC -> AGY		18	SNP	None	0.5	0.056
A	G	357	357	A -> G	CAA -> CAG		18	SNP (transition)	None	0.944	0.056
A	G	360	360	A -> G	CTA -> CTG		18	SNP (transition)	None	0.444	0.444
A	R	360	360	A -> R	CTA -> CTR		18	SNP	None	0.444	0.111
G	A	366	366	G -> A	CAG -> CAA		18	SNP (transition)	None	0.167	0.778
G	R	366	366	G -> R	CAG -> CAR		18	SNP	None	0.167	0.056
T	C	417	417	T -> C	AAT -> AAC		18	SNP (transition)	None	0.889	0.111
A	G	432	432	A -> G	GTA -> GTG		18	SNP (transition)	None	0.611	0.333
A	R	432	432	A -> R	GTA -> GTR		18	SNP	None	0.611	0.056
C	T	462	462	C -> T	AGC -> AGT		18	SNP (transition)	None	0.944	0.056
A	G	510	510	A -> G	TTA -> TTG		18	SNP (transition)	None	0.944	0.056
A	G	513	513	A -> G	ACA -> ACG		18	SNP (transition)	None	0.944	0.056
A	G	537	537	A -> G	ACA -> ACG		18	SNP (transition)	None	0.944	0.056
T	G	540	540	T -> G	CCT -> CCG		18	SNP (transversion)	None	0.944	0.056
A	G	546	546	A -> G	ACA -> ACG		18	SNP (transition)	None	0.444	0.5
A	R	546	546	A -> R	ACA -> ACR		18	SNP	None	0.444	0.056
C	T	567	567	C -> T	ATC -> ATT		18	SNP (transition)	None	0.278	0.667
C	Y	567	567	C -> Y	ATC -> ATY		18	SNP	None	0.278	0.056
T	G	585	585	T -> G	ACT -> ACG		18	SNP (transversion)	None	0.944	0.056
T	C	609	609	T -> C	GGT -> GGC		18	SNP (transition)	None	0.778	0.167
T	Y	609	609	T -> Y	GGT -> GGY		18	SNP	None	0.778	0.056
